# Supplementary material for: Global syndromes induced by changes in solutes of the world’s large rivers
Source: Nat Commun. 2021 Oct 12;12:5940. doi: 10.1038/s41467-021-26231-w (PMC8511150; doi:10.1038/s41467-021-26231-w)
Supplement: Supplementary file 4 — Source Data [file 41467_2021_26231_MOESM4_ESM.xlsx]

## Sheet: Fig. 1
Station	Longitude	Latitude	River	Continent	TDS data length	Q trend	Co-Varying trends of Q and TDS
af_001	20.4042	-34.0658	Breede	Africa	[10,20)	(null)	(null)
af_004	26.9903	-33.2378	Groot Vis	Africa	[10,20)	(null)	(null)
af_009	26.9214	-30.8306	Kraai	Africa	<5	(null)	(null)
af_012	-1.61444	5.11	Pra	Africa	<5	(null)	(null)
af_013	38.6986	-6.715	Ruvu	Africa	<5	(null)	(null)
as_017	75.8503	17.4108	Bhima	Asia	[10,20)	(null)	(null)
as_002	91.737	26.1937	Brahmaputra	Asia	<5	(null)	(null)
as_008	79.45	18.8333	Godavari	Asia	[10,20)	(null)	(null)
as_086	110.8	24.17	Guijang	Asia	<5	(null)	(null)
as_087	110.48	24.78	Guijiang	Asia	<5	(null)	(null)
as_012	102.15	5.7625	Kelantan	Asia	[5,10)	(null)	(null)
as_055	101.2	4.38528	Kinta	Asia	<5	(null)	(null)
as_020	141.278	38.4861	Kyu Kitakami	Asia	[5,10)	(null)	(null)
as_001	136.5	52.5558	Nimelen	Asia	<5	(null)	(null)
as_054	79.9833	14.45	Pennar	Asia	[10,20)	(null)	(null)
as_007	79.7869	19.6789	Wainganga	Asia	[10,20)	(null)	(null)
as_089	111.298	23.4729	Xijiang	Asia	<5	(null)	(null)
as_064	120.88	31.98	Yangtze	Asia	[5,10)	(null)	(null)
as_077	110.3	34.6106	Yellow	Asia	<5	(null)	(null)
eu_021	7.93528	58.3283	Otra	Europe	<5	(null)	(null)
eu_030	8.30278	49.0333	Rhine	Europe	<5	(null)	(null)
eu_031	8.23	50	Rhine	Europe	<5	(null)	(null)
eu_037	4.62861	43.6769	Rhone	Europe	<5	(null)	(null)
eu_040	2.35451	48.8553	Seine	Europe	<5	(null)	(null)
eu_006	20.2	47.1711	Tisza	Europe	<5	(null)	(null)
na_217	-87.5125	31.5467	Alabama	North America	[10,20)	(null)	(null)
na_001	-137.97	60.12	Alsek	North America	<5	(null)	(null)
na_267	-121.422	38.5681	American	North America	<5	(null)	(null)
na_004	-85.0156	29.9492	Apalachicola	North America	<5	(null)	(null)
na_243	-97.5086	25.8886	Bravo	North America	<5	(null)	(null)
na_007	-81.6106	26.7133	Caloosahatchee	North America	<5	(null)	(null)
na_116	-91.285	41.41	Cedar	North America	<5	(null)	(null)
na_244	-106.111	36.0739	Chama	North America	<5	(null)	(null)
na_117	-103.562	43.3053	Cheyenne	North America	<5	(null)	(null)
na_011	-114.737	32.7833	Colorado	North America	<5	(null)	(null)
na_037	-107.077	39.6439	Colorado	North America	<5	(null)	(null)
na_077	-98.1222	29.7058	Comal	North America	<5	(null)	(null)
na_245	-105.187	27.7128	Conchos	North America	<5	(null)	(null)
na_225	-77.5831	35.4289	Contentnea Creek	North America	[10,20)	(null)	(null)
na_066	-74.6978	41.3706	Delaware	North America	<5	(null)	(null)
na_121	-87.7431	35.93	Duck	North America	<5	(null)	(null)
na_122	-86.7922	38.6672	East Fork White	North America	<5	(null)	(null)
na_269	-121.647	39.3666	Feather	North America	<5	(null)	(null)
na_095	-123.517	65.1333	Great Bear	North America	<5	(null)	(null)
na_126	-84.5722	39.3911	Great Miami	North America	<5	(null)	(null)
na_078	-98.3833	29.8603	Guadalupe	North America	<5	(null)	(null)
na_079	-97.45	29.4842	Guadalupe	North America	<5	(null)	(null)
na_025	-107.648	38.5292	Gunnison	North America	<5	(null)	(null)
na_026	-106.995	38.5175	Gunnison	North America	<5	(null)	(null)
na_046	-111.904	43.8261	Henrys Fork	North America	<5	(null)	(null)
na_083	-73.6517	42.9356	Hudson	North America	[5,10)	(null)	(null)
na_086	-73.6744	42.7886	Hudson	North America	<5	(null)	(null)
na_088	-73.8333	43.3047	Hudson	North America	<5	(null)	(null)
na_050	-116.043	50.8856	Kootenay	North America	<5	(null)	(null)
na_141	-104.776	42.1377	Laramie	North America	<5	(null)	(null)
na_096	-128.9	60.05	Liard	North America	<5	(null)	(null)
na_300	-67.7279	46.2162	Meduxnekeag	North America	<5	(null)	(null)
na_304	-87.6633	45.3258	Menominee	North America	[5,10)	(null)	(null)
na_105	-112.081	49.1446	Milk	North America	<5	(null)	(null)
na_155	-91.1726	43.027	Mississippi	North America	<5	(null)	(null)
na_157	-90.1798	38.629	Mississippi	North America	<5	(null)	(null)
na_166	-97.3936	42.8661	Missouri	North America	[5,10)	(null)	(null)
na_219	-61.4292	54.1317	Naskaupi	North America	<5	(null)	(null)
na_223	-77.5858	35.2581	Neuse/Pamlico	North America	[10,20)	(null)	(null)
na_173	-82.4575	36.1764	Nolichucky	North America	<5	(null)	(null)
na_323	-139.7	67.634	Old Crow	North America	<5	(null)	(null)
na_178	-93.6938	38.0623	Osage	North America	<5	(null)	(null)
na_181	-98.2817	40.8744	Platte	North America	<5	(null)	(null)
na_324	-143.138	66.9906	Porcupine	North America	[5,10)	(null)	(null)
na_239	-78.6542	39.4475	Potomac	North America	<5	(null)	(null)
na_250	-106.853	34.4092	Puerco	North America	<5	(null)	(null)
na_297	-113.067	52.3	Red Deer	North America	[10,20)	(null)	(null)
na_252	-106.596	35.2848	Rio Grande	North America	<5	(null)	(null)
na_261	-105.754	36.32	Rio Grande	North America	<5	(null)	(null)
na_272	-121.999	39.2142	Sacramento	North America	<5	(null)	(null)
na_274	-122.186	40.2886	Sacramento	North America	<5	(null)	(null)
na_277	-121.082	37.4975	San Joaquin	North America	[5,10)	(null)	(null)
na_281	-117.797	33.8558	Santa Ana	North America	<5	(null)	(null)
na_282	-117.101	34.1083	Santa Ana	North America	<5	(null)	(null)
na_283	-117.908	33.7511	Santa Ana	North America	<5	(null)	(null)
na_296	-128.428	54.6303	Skeena	North America	<5	(null)	(null)
na_054	-113.5	42.6731	Snake	North America	<5	(null)	(null)
na_301	-68.6056	47.2486	St. John	North America	<5	(null)	(null)
na_306	-84.4214	46.4914	St. Marys	North America	<5	(null)	(null)
na_226	-77.5331	35.8944	Tar	North America	[5,10)	(null)	(null)
na_202	-93.638	40.0693	Thompson	North America	<5	(null)	(null)
na_316	-117.084	32.5517	Tijuana	North America	<5	(null)	(null)
na_218	-88.125	31.7569	Tombigbee	North America	[10,20)	(null)	(null)
na_319	-95.7894	31.6485	Trinity/Klamath	North America	<5	(null)	(null)
na_056	-119.327	45.9029	Umatilla	North America	<5	(null)	(null)
na_085	-74.1656	41.6861	Wallkill	North America	<5	(null)	(null)
na_206	-90.5347	41.7669	Wapsipinicon	North America	<5	(null)	(null)
na_285	-80.6542	34.2444	Wateree	North America	<5	(null)	(null)
na_207	-102.827	43.2548	White	North America	<5	(null)	(null)
na_214	-110.794	45.1119	Yellowstone	North America	<5	(null)	(null)
na_271	-121.576	39.1444	Yuba	North America	<5	(null)	(null)
oc_001	171.699	-41.8358	Buller	Oceania	<5	(null)	(null)
oc_016	145.11	-30.53	Darling	Oceania	<5	(null)	(null)
oc_017	143.38	-31.55	Darling	Oceania	<5	(null)	(null)
oc_018	142.37	-32.43	Darling	Oceania	<5	(null)	(null)
oc_019	150.93	-28.71	Dumaresq	Oceania	[5,10)	(null)	(null)
oc_026	150.35	-29.83	Horton	Oceania	[5,10)	(null)	(null)
oc_035	148.6	-32.26	Macquarie	Oceania	<5	(null)	(null)
oc_036	147.86	-31.73	Macquarie Warrenweir	Oceania	<5	(null)	(null)
oc_037	149.85	-29.46	Mehi	Oceania	[5,10)	(null)	(null)
oc_038	148.88	-29.46	Mehi	Oceania	[5,10)	(null)	(null)
oc_039	147.45	-36.53	Mitta Mitta	Oceania	<5	(null)	(null)
oc_040	147.51	-36.55	Mitta Mitta	Oceania	<5	(null)	(null)
oc_008	177.129	-39.075	Mohaka	Oceania	<5	(null)	(null)
oc_061	176.699	-38.46	Rangitaiki	Oceania	<5	(null)	(null)
oc_062	175.808	-39.8108	Rangitikei	Oceania	<5	(null)	(null)
oc_066	176.767	-37.9333	Tarawere	Oceania	<5	(null)	(null)
oc_067	176.067	-38.6833	Waikato	Oceania	[10,20)	(null)	(null)
oc_068	176.082	-38.665	Waikato	Oceania	<5	(null)	(null)
oc_006	142.33	-37.63	Wannon	Oceania	[5,10)	(null)	(null)
oc_058	149.48	-28.49	Weir	Oceania	<5	(null)	(null)
oc_069	175.189	-38.9444	Whanganui	Oceania	<5	(null)	(null)
sa_002	-70.0357	-4.12076	Amazon(Peru)	South America	[5,10)	(null)	(null)
na_018	-112.086	36.1014	Colorado	North America	≥50	Decreasing	D-D
na_268	-121.548	39.5216	Feather	North America	[20,30)	Decreasing	D-D
na_255	-106.992	33.6806	Rio Grande	North America	[40,50)	Decreasing	D-D
na_258	-106.902	34.2484	Rio Grande	North America	[20,30)	Decreasing	D-D
na_321	-123.674	41.0499	Trinity/Klamath	North America	[30,40)	Decreasing	D-D
na_213	-108.468	45.8001	Yellowstone	North America	[30,40)	Decreasing	D-D
oc_031	143.91	-35.7	Loddon	Oceania	[20,30)	Decreasing	D-D
oc_043	143.56	-35.32	Murray	Oceania	[20,30)	Decreasing	D-D
as_025	105.8	17.1167	Mekong	Asia	≥50	Decreasing	D-I
as_069	113.683	34.9117	Yellow	Asia	[20,30)	Decreasing	D-I
as_070	118.233	37.5	Yellow	Asia	[10,20)	Decreasing	D-I
as_071	116.988	36.7247	Yellow	Asia	[30,40)	Decreasing	D-I
as_073	110.588	35.6657	Yellow	Asia	[20,30)	Decreasing	D-I
as_075	111.265	34.8123	Yellow	Asia	[20,30)	Decreasing	D-I
as_078	111.062	40.2628	Yellow	Asia	[20,30)	Decreasing	D-I
as_079	110.709	37.4466	Yellow	Asia	[20,30)	Decreasing	D-I
eu_044	-1.135	52.9386	Trent	Europe	[10,20)	Decreasing	D-I
na_040	-113.363	35.7736	Colorado	North America	[5,10)	Decreasing	D-I
na_070	-80.3915	33.0279	Edisto	North America	[40,50)	Decreasing	D-I
na_093	-149.033	61.5045	Knik	North America	[10,20)	Decreasing	D-I
na_171	-107.889	46.9947	Musselshell	North America	[20,30)	Decreasing	D-I
na_198	-85.6975	35.0115	Tennessee	North America	[10,20)	Decreasing	D-I
oc_047	139.454	-35.2539	Murray-Darling	Oceania	[30,40)	Decreasing	D-I
as_072	103.817	36.0639	Yellow	Asia	[20,30)	Decreasing	D-S
na_114	-107.467	46.1471	Bighorn	North America	[30,40)	Decreasing	D-S
na_100	-120.79	61.8181	Mackenzie	North America	[10,20)	Decreasing	D-S
na_162	-100.821	46.8142	Missouri	North America	[30,40)	Decreasing	D-S
na_167	-104.472	48.125	Missouri	North America	[10,20)	Decreasing	D-S
na_184	-103.9	37.3564	Purgatoire	North America	[10,20)	Decreasing	D-S
na_263	-97.4542	25.8764	Rio Grande	North America	[40,50)	Decreasing	D-S
na_295	-123.883	44.0623	Siuslaw	North America	[10,20)	Decreasing	D-S
na_307	-74.7953	45.0061	St. Lawrence	North America	[30,40)	Decreasing	D-S
na_203	-105.846	46.3846	Tongue	North America	≥50	Decreasing	D-S
oc_013	144.7	-36.33	Campaspe	Oceania	[20,30)	Decreasing	D-S
oc_021	145.82	-37.29	Goulburn	Oceania	[10,20)	Decreasing	D-S
oc_046	142.08	-34.17	Murray	Oceania	[5,10)	Decreasing	D-S
oc_009	146	-36.0333	Murray	Oceania	[5,10)	Decreasing	D-S
oc_048	142.75	-34.59	Murrayr	Oceania	[5,10)	Decreasing	D-S
na_021	-110.977	33.1028	Gila	North America	[40,50)	Increasing	I-D
sa_012	-55.9833	-4.28333	Tapajos	South America	[10,20)	Increasing	I-D
na_120	-100.525	41.7792	Dismal	North America	[10,20)	Increasing	I-I
na_129	-90.6454	39.7034	Illinois	North America	[30,40)	Increasing	I-I
na_151	-90.2521	41.7806	Mississippi	North America	≥50	Increasing	I-I
na_154	-91.6376	44.0555	Mississippi	North America	[20,30)	Increasing	I-I
na_290	-113.822	49.5586	Oldman	North America	[10,20)	Increasing	I-I
na_229	-76.6937	38.9559	Patuxent	North America	[30,40)	Increasing	I-I
na_034	-109.636	40.065	White	North America	[10,20)	Increasing	I-I
as_081	106.667	52.0564	Selenga	Asia	[10,20)	Increasing	I-S
na_112	-96.5619	42.8375	Big Sioux	North America	[30,40)	Increasing	I-S
na_123	-96.2833	41.2936	Elkhorn	North America	[10,20)	Increasing	I-S
na_090	-97.6356	43.1858	James	North America	[40,50)	Increasing	I-S
na_150	-90.9069	32.3125	Mississippi	North America	[10,20)	Increasing	I-S
na_164	-95.8469	40.6819	Missouri	North America	[20,30)	Increasing	I-S
na_175	-86.7055	37.8995	Ohio	North America	[30,40)	Increasing	I-S
na_233	-81.8761	27.2219	Peace	North America	[10,20)	Increasing	I-S
na_237	-89.8209	30.7932	Pearl	North America	[40,50)	Increasing	I-S
na_179	-96.1578	41.0153	Platte	North America	[40,50)	Increasing	I-S
na_257	-106.801	34.417	Rio Grande	North America	[30,40)	Increasing	I-S
na_280	-117.644	33.8833	Santa Ana	North America	≥50	Increasing	I-S
na_205	-87.9403	38.132	Wabash	North America	[20,30)	Increasing	I-S
sa_011	-60.553	-3.345	Solimoes	South America	[20,30)	Increasing	I-S
af_014	31.3919	-29.1405	Tugela	Africa	[10,20)	Stable	S-D
as_082	86.5019	67.48	Yenisei	Asia	[10,20)	Stable	S-D
eu_020	18.3247	49.9178	Odra/Oder	Europe	[10,20)	Stable	S-D
eu_032	6.11	51.84	Rhine	Europe	[10,20)	Stable	S-D
eu_047	8.89109	53.0476	Weser	Europe	[20,30)	Stable	S-D
na_107	-96.0064	36.1406	Arkansas	North America	[20,30)	Stable	S-D
na_113	-108.181	44.7586	Bighorn	North America	[40,50)	Stable	S-D
na_012	-111.588	36.8647	Colorado	North America	≥50	Stable	S-D
na_013	-114.719	32.7187	Colorado	North America	≥50	Stable	S-D
na_016	-109.293	38.8105	Colorado	North America	≥50	Stable	S-D
na_019	-109.195	38.7972	Dolores	North America	≥50	Stable	S-D
na_125	-84.1499	40.287	Great Miami	North America	[5,10)	Stable	S-D
na_022	-109.449	41.5164	Green	North America	≥50	Stable	S-D
na_024	-110.151	38.9861	Green	North America	≥50	Stable	S-D
na_089	-57.3622	49.2406	Humber	North America	[5,10)	Stable	S-D
na_136	-88.4134	39.5834	Kaskaskia	North America	[20,30)	Stable	S-D
na_137	-89.6276	38.4506	Kaskaskia	North America	[20,30)	Stable	S-D
na_101	-124.061	40.9098	Mad	North America	[10,20)	Stable	S-D
na_102	-149.073	61.6086	Matanuska	North America	[20,30)	Stable	S-D
na_303	-83.7128	41.5	Maumee	North America	[40,50)	Stable	S-D
na_149	-93.6417	44.6931	Minnesota	North America	[10,20)	Stable	S-D
na_168	-79.8581	40.3912	Monongahela	North America	[40,50)	Stable	S-D
na_169	-81.8499	39.6451	Muskingum	North America	[30,40)	Stable	S-D
na_170	-81.9996	40.1203	Muskingum	North America	[10,20)	Stable	S-D
na_177	-94.1454	38.0559	Osage	North America	[30,40)	Stable	S-D
na_249	-101.446	29.8028	Pecos	North America	[10,20)	Stable	S-D
na_183	-106.128	44.65	Powder	North America	≥50	Stable	S-D
na_251	-106.324	35.618	Rio Grande	North America	[40,50)	Stable	S-D
na_253	-106.681	35.0892	Rio Grande	North America	[30,40)	Stable	S-D
na_259	-106.891	34.2564	Rio Grande	North America	[40,50)	Stable	S-D
na_260	-106.997	33.6791	Rio Grande	North America	≥50	Stable	S-D
na_262	-106.142	35.8747	Rio Grande	North America	≥50	Stable	S-D
na_265	-78.7408	36.9151	Roanoke	North America	≥50	Stable	S-D
na_266	-122.928	38.5085	Russian	North America	[40,50)	Stable	S-D
na_270	-121.506	38.5866	Sacramento	North America	[20,30)	Stable	S-D
na_284	-118.705	34.3997	Santa Clara	North America	[30,40)	Stable	S-D
na_067	-75.9983	40.5226	Schuylkill	North America	[30,40)	Stable	S-D
na_190	-108.332	44.8586	Shoshone	North America	[10,20)	Stable	S-D
na_320	-123.535	41.3035	Trinity/Klamath	North America	≥50	Stable	S-D
na_033	-109.179	39.9789	White	North America	[30,40)	Stable	S-D
na_212	-104.155	47.6774	Yellowstone	North America	≥50	Stable	S-D
oc_015	144.54	-37.01	Campaspe	Oceania	[5,10)	Stable	S-D
oc_022	145.39	-36.38	Goulburn	Oceania	[5,10)	Stable	S-D
oc_041	147.23	-36.4	Mitta Mitta	Oceania	[20,30)	Stable	S-D
oc_045	144.46	-35.94	Murray	Oceania	[20,30)	Stable	S-D
sa_004	-61.1236	1.82139	Branco	South America	[20,30)	Stable	S-D
as_058	117.635	30.7781	Yangtze	Asia	[20,30)	Stable	S-I
as_060	106.6	29.6197	Yangtze	Asia	[40,50)	Stable	S-I
as_061	104.417	28.8	Yangtze	Asia	[20,30)	Stable	S-I
as_062	116	29.74	Yangtze	Asia	[20,30)	Stable	S-I
as_068	105.85	29.02	Yangtze	Asia	[10,20)	Stable	S-I
as_076	106.786	39.248	Yellow	Asia	[30,40)	Stable	S-I
eu_034	8.19583	47.4839	Aare	Europe	[20,30)	Stable	S-I
eu_028	8.33083	47.5706	Rhine	Europe	[20,30)	Stable	S-I
eu_038	6.88611	46.3508	Rhone	Europe	[20,30)	Stable	S-I
eu_039	5.97778	46.1628	Rhone	Europe	[20,30)	Stable	S-I
eu_041	41.9222	64.1431	Severnaya Dvina	Europe	[10,20)	Stable	S-I
na_002	-65.0025	44.9536	Annapolis	North America	[20,30)	Stable	S-I
na_003	-84.8592	30.7008	Apalachicola	North America	[5,10)	Stable	S-I
na_109	-91.7983	30.9825	Atchafalaya	North America	[5,10)	Stable	S-I
na_287	-113.417	50.8306	Bow	North America	[30,40)	Stable	S-I
na_008	-123.314	46.9393	Chehalis	North America	[30,40)	Stable	S-I
na_015	-96.5369	29.7063	Colorado	North America	[10,20)	Stable	S-I
na_036	-114.738	36.0153	Colorado	North America	[10,20)	Stable	S-I
na_041	-114.718	32.7186	Colorado	North America	[20,30)	Stable	S-I
na_061	-72.6058	41.9872	Connecticut	North America	[10,20)	Stable	S-I
na_118	-84.156	36.7434	Cumberland	North America	[20,30)	Stable	S-I
na_065	-74.7783	40.2217	Delaware	North America	≥50	Stable	S-I
na_138	-84.8816	38.2017	Kentucky	North America	[20,30)	Stable	S-I
na_094	-158.114	61.8687	Kuskokwim	North America	≥50	Stable	S-I
na_143	-84.2663	38.6001	Licking	North America	[20,30)	Stable	S-I
na_104	-71.2989	42.6458	Merrimack	North America	[10,20)	Stable	S-I
na_305	-87.9089	43.1	Milwaukee	North America	[10,20)	Stable	S-I
na_153	-93.2969	45.1266	Mississippi	North America	[30,40)	Stable	S-I
na_158	-95.9225	41.2589	Missouri	North America	[30,40)	Stable	S-I
na_165	-94.8568	39.7533	Missouri	North America	[40,50)	Stable	S-I
na_084	-73.7075	42.7853	Mohawk	North America	[20,30)	Stable	S-I
na_009	-77.1664	36.7703	Nottoway	North America	[10,20)	Stable	S-I
na_227	-74.2728	40.8972	Passaic	North America	[10,20)	Stable	S-I
na_247	-104.699	34.9434	Pecos	North America	[20,30)	Stable	S-I
na_292	-113.864	52.2672	Red Deer	North America	[40,50)	Stable	S-I
na_293	-110.297	50.9028	Red Deer	North America	[10,20)	Stable	S-I
na_187	-98.3736	40.0689	Republican	North America	[20,30)	Stable	S-I
na_254	-66.0092	18.2407	Rio Grande	North America	[40,50)	Stable	S-I
na_294	-110.722	50.0433	South Saskatchewan	North America	[40,50)	Stable	S-I
na_029	-111.716	34.0731	Verde Creek	North America	[10,20)	Stable	S-I
na_238	-80.3869	35.8567	Yadkin	North America	[30,40)	Stable	S-I
na_035	-108.033	40.5027	Yampa	North America	≥50	Stable	S-I
oc_020	146.13	-37.33	Goulburn	Oceania	[10,20)	Stable	S-I
oc_052	147.06	-36.88	Ovens	Oceania	[5,10)	Stable	S-I
sa_003	-67.5342	-14.4453	Beni	South America	[20,30)	Stable	S-I
sa_007	-77.5481	-4.47028	Maranon	South America	[10,20)	Stable	S-I
sa_010	-69.9333	-4.25	Solimoes	South America	[10,20)	Stable	S-I
af_002	15.3	-4.28	Congo	Africa	[10,20)	Stable	S-S
af_003	18.6875	-31.8603	Doring/Olifants	Africa	[10,20)	Stable	S-S
af_005	31.9822	-25.4361	Komati	Africa	[10,20)	Stable	S-S
af_006	28.0042	-22.935	Limopopo	Africa	[10,20)	Stable	S-S
af_008	29.9905	-22.225	Limpopo	Africa	[5,10)	Stable	S-S
af_007	30.7414	-24.3297	Olifants	Africa	[10,20)	Stable	S-S
af_010	17.7303	-28.7608	Orange	Africa	[20,30)	Stable	S-S
af_011	23.6964	-29.1616	Orange	Africa	[10,20)	Stable	S-S
as_085	114.28	23.18	Dongjiang	Asia	[30,40)	Stable	S-S
as_080	103.892	50.3914	Dzhida	Asia	[10,20)	Stable	S-S
as_013	136.964	35.395	Kiso	Asia	[10,20)	Stable	S-S
as_014	136.719	35.2794	Kiso	Asia	[10,20)	Stable	S-S
as_015	161.3	68.75	Kolyma	Asia	[5,10)	Stable	S-S
as_016	158.799	68.7189	Kolyma	Asia	[20,30)	Stable	S-S
as_018	80.6167	16.5167	Krishna	Asia	[10,20)	Stable	S-S
as_019	130.657	32.4578	Kuma	Asia	[5,10)	Stable	S-S
as_021	126.667	72.3333	Lena	Asia	[10,20)	Stable	S-S
as_022	127.333	70.6667	Lena	Asia	[10,20)	Stable	S-S
as_044	100.092	20.2731	Mekong	Asia	≥50	Stable	S-S
as_051	66.6	66.52	Ob	Asia	[5,10)	Stable	S-S
as_053	132.491	34.4369	Ohta	Asia	[20,30)	Stable	S-S
as_056	132.928	32.9853	Shimanto	Asia	[10,20)	Stable	S-S
as_057	139.475	36.1806	Tone	Asia	[5,10)	Stable	S-S
as_088	112.45	23.0692	Xijiang	Asia	[10,20)	Stable	S-S
as_065	114.322	30.6211	Yangtze	Asia	[20,30)	Stable	S-S
as_067	120.959	31.7714	Yangtze	Asia	[10,20)	Stable	S-S
as_074	105.987	37.8829	Yellow	Asia	[20,30)	Stable	S-S
as_084	134.426	34.0981	Yoshino	Asia	[10,20)	Stable	S-S
eu_008	0.52	40.82	Ebro	Europe	[10,20)	Stable	S-S
eu_010	11.0967	59.5883	Glama/Glomma	Europe	[5,10)	Stable	S-S
eu_015	4.89333	51.7156	Maas	Europe	[5,10)	Stable	S-S
eu_016	5.72044	50.7837	Maas/Meuse	Europe	[30,40)	Stable	S-S
eu_017	49.4528	63.6306	Mezen	Europe	[20,30)	Stable	S-S
eu_019	30.5	59.8333	Neva	Europe	[10,20)	Stable	S-S
eu_022	52.1753	67.5833	Pechora	Europe	[20,30)	Stable	S-S
eu_027	9.64222	47.3844	Rhine	Europe	[20,30)	Stable	S-S
eu_029	7.585	47.5667	Rhine	Europe	[20,30)	Stable	S-S
eu_043	-0.317222	51.4289	Thames	Europe	[5,10)	Stable	S-S
eu_024	8.91139	46.1647	Ticino	Europe	[5,10)	Stable	S-S
eu_049	9.13333	52.9667	Weser	Europe	[10,20)	Stable	S-S
na_106	-97.775	37.9464	Arkansas	North America	[10,20)	Stable	S-S
na_108	-99.3743	37.9278	Arkansas	North America	[5,10)	Stable	S-S
na_005	-113.286	54.7222	Athabasca	North America	[30,40)	Stable	S-S
na_110	-110.212	54.3542	Beaver	North America	[10,20)	Stable	S-S
na_111	-112.453	45.3834	Beaverhead	North America	[20,30)	Stable	S-S
na_115	-108.203	43.6461	Bighorn	North America	[5,10)	Stable	S-S
na_286	-114.487	51.1831	Bow	North America	[30,40)	Stable	S-S
na_006	-95.7577	29.5825	Brazos	North America	[40,50)	Stable	S-S
na_322	-147.704	64.8454	Chena	North America	[20,30)	Stable	S-S
na_010	-60.7892	53.2478	Churchill	North America	[10,20)	Stable	S-S
na_014	-98.5645	31.2179	Colorado	North America	[30,40)	Stable	S-S
na_017	-110.449	37.8083	Colorado	North America	[5,10)	Stable	S-S
na_038	-108.266	39.2392	Colorado	North America	[5,10)	Stable	S-S
na_039	-109.026	39.1328	Colorado	North America	[10,20)	Stable	S-S
na_042	-116.913	51.2438	Columbia	North America	[10,20)	Stable	S-S
na_043	-117.718	49.1769	Columbia	North America	[5,10)	Stable	S-S
na_044	-121.17	45.61	Columbia	North America	[20,30)	Stable	S-S
na_060	-123.182	46.1814	Columbia	North America	[20,30)	Stable	S-S
na_062	-144.458	61.4651	Copper	North America	[30,40)	Stable	S-S
na_063	-144.747	60.6711	Copper	North America	[10,20)	Stable	S-S
na_064	-115.888	67.2289	Coppermine	North America	[10,20)	Stable	S-S
na_119	-93.6683	41.6805	Des Moines	North America	[5,10)	Stable	S-S
na_069	-57.495	53.534	Eagle	North America	[10,20)	Stable	S-S
na_072	-124.1	40.4915	Eel	North America	[40,50)	Stable	S-S
na_073	-123.341	39.6249	Eel	North America	[20,30)	Stable	S-S
na_045	-114.476	49.0012	Flathead	North America	[40,50)	Stable	S-S
na_076	-119.01	52.99	Fraser	North America	[5,10)	Stable	S-S
na_020	-109.511	32.8684	Gila	North America	[30,40)	Stable	S-S
na_124	-93.2737	39.64	Grand	North America	≥50	Stable	S-S
na_246	-99.4883	27.4003	Grand	North America	[5,10)	Stable	S-S
na_023	-109.728	40.0722	Green	North America	[10,20)	Stable	S-S
na_127	-85.8881	37.2694	Green	North America	[30,40)	Stable	S-S
na_128	-100.975	46.8339	Heart	North America	[40,50)	Stable	S-S
na_081	-73.45	41.5931	Housatonic	North America	[10,20)	Stable	S-S
na_082	-73.3547	42.2319	Housatonic	North America	[5,10)	Stable	S-S
na_087	-73.6894	42.7522	Hudson	North America	[5,10)	Stable	S-S
na_130	-88.7176	41.327	Illinois	North America	[20,30)	Stable	S-S
na_131	-88.8467	41.3422	Illinois	North America	[5,10)	Stable	S-S
na_132	-91.1819	41.1781	Iowa	North America	[10,20)	Stable	S-S
na_133	-112.329	45.6133	Jefferson	North America	[10,20)	Stable	S-S
na_047	-120.409	45.5876	John Day	North America	[20,30)	Stable	S-S
na_311	-77.1291	40.4784	Juniata	North America	[40,50)	Stable	S-S
na_134	-96.3056	39.1983	Kansas	North America	[30,40)	Stable	S-S
na_135	-94.9647	38.9833	Kansas	North America	[30,40)	Stable	S-S
na_091	-151.082	60.4769	Kenai	North America	[10,20)	Stable	S-S
na_092	-69.6858	44.4725	Kennebec	North America	[5,10)	Stable	S-S
na_139	-93.6208	36.4267	Kings	North America	[5,10)	Stable	S-S
na_048	-116.402	48.905	Kootenai	North America	[10,20)	Stable	S-S
na_049	-115.319	48.4007	Kootenai	North America	[30,40)	Stable	S-S
na_140	-90.6318	40.0248	La Moine	North America	[10,20)	Stable	S-S
na_097	-123.479	60.2431	Liard	North America	[10,20)	Stable	S-S
na_098	-121.219	61.7397	Liard	North America	[10,20)	Stable	S-S
na_142	-83.5432	38.1154	Licking	North America	[5,10)	Stable	S-S
na_051	-111.567	35.9264	Little Colorado	North America	[20,30)	Stable	S-S
na_144	-84.298	39.1714	Little Miami	North America	[30,40)	Stable	S-S
na_145	-83.9313	39.7484	Little Miami	North America	[10,20)	Stable	S-S
na_146	-103.252	47.5903	Little Miami	North America	[40,50)	Stable	S-S
na_147	-83.7391	39.8101	Little Miami	North America	[5,10)	Stable	S-S
na_099	-133.7	67.4583	Mackenzie	North America	[20,30)	Stable	S-S
na_103	-92.5906	30.19	Mermentau	North America	[10,20)	Stable	S-S
na_148	-94.0033	44.1689	Minnesota	North America	[5,10)	Stable	S-S
na_152	-89.463	37.2216	Mississippi	North America	[40,50)	Stable	S-S
na_156	-90.3712	38.9512	Mississippi	North America	[20,30)	Stable	S-S
na_215	-94.3583	45.8611	Mississippi	North America	[10,20)	Stable	S-S
na_216	-92.8522	44.7467	Mississippi	North America	[5,10)	Stable	S-S
na_159	-91.4385	38.7098	Missouri	North America	≥50	Stable	S-S
na_160	-108.688	47.6314	Missouri	North America	[10,20)	Stable	S-S
na_161	-103.715	48.1081	Missouri	North America	[20,30)	Stable	S-S
na_163	-96.4139	42.4858	Missouri	North America	[10,20)	Stable	S-S
na_172	-98.2228	42.7397	Niobrara	North America	[20,30)	Stable	S-S
na_174	-106.558	42.7119	North Platte	North America	[5,10)	Stable	S-S
na_288	-114.94	52.3766	North Saskatchewan	North America	[20,30)	Stable	S-S
na_289	-116.472	52.0028	North Saskatchewan	North America	[10,20)	Stable	S-S
na_224	-97.8	27.99	Nueces	North America	[30,40)	Stable	S-S
na_176	-82.8604	38.6467	Ohio	North America	[20,30)	Stable	S-S
na_291	-112.863	49.7067	Oldman	North America	[30,40)	Stable	S-S
na_053	-118.149	46.7585	Palouse	North America	[20,30)	Stable	S-S
na_027	-111.595	36.8722	Paria	North America	[10,20)	Stable	S-S
na_228	-74.3897	40.7261	Passaic	North America	[30,40)	Stable	S-S
na_230	-116.128	58.4044	Peace	North America	[20,30)	Stable	S-S
na_231	-112.426	59.1139	Peace	North America	[10,20)	Stable	S-S
na_248	-104.324	32.8409	Pecos	North America	≥50	Stable	S-S
na_221	-97.917	48.9133	Pembina	North America	[40,50)	Stable	S-S
na_180	-94.7268	39.401	Platte	North America	[30,40)	Stable	S-S
na_240	-77.1172	38.9294	Potomac	North America	[10,20)	Stable	S-S
na_241	-77.5431	39.2736	Potomac	North America	[20,30)	Stable	S-S
na_182	-105.31	46.4294	Powder	North America	≥50	Stable	S-S
na_242	-77.8136	38.5307	Rappahannock	North America	[20,30)	Stable	S-S
na_185	-92.4429	31.313	Red	North America	≥50	Stable	S-S
na_186	-97.1275	39.3556	Republican	North America	[20,30)	Stable	S-S
na_256	-106.804	34.4145	Rio Grande	North America	[10,20)	Stable	S-S
na_264	-105.756	37.0783	Rio Grande	North America	[10,20)	Stable	S-S
na_273	-121.502	38.4556	Sacramento	North America	≥50	Stable	S-S
na_275	-121.672	36.6311	Salinas	North America	[20,30)	Stable	S-S
na_028	-110.921	33.6194	Salt	North America	[20,30)	Stable	S-S
na_276	-121.266	37.676	San Joaquin	North America	≥50	Stable	S-S
na_278	-117.36	33.2181	San Luis Rey	North America	[10,20)	Stable	S-S
na_188	-89.985	40.1239	Sangamon	North America	[10,20)	Stable	S-S
na_279	-117.448	33.9686	Santa Ana	North America	[20,30)	Stable	S-S
na_222	-101.335	53.8417	Saskatchewan	North America	[5,10)	Stable	S-S
na_068	-75.1889	39.9678	Schuylkill	North America	[10,20)	Stable	S-S
na_189	-82.8638	39.2123	Scioto	North America	[20,30)	Stable	S-S
na_191	-91.2778	40.7536	Skunk	North America	[10,20)	Stable	S-S
na_234	-111.586	59.8694	Slave	North America	[10,20)	Stable	S-S
na_235	-117.622	55.7156	Smoky	North America	[30,40)	Stable	S-S
na_192	-98.2337	38.7267	Smoky Hill	North America	[20,30)	Stable	S-S
na_193	-97.9528	38.6114	Smoky Hill	North America	[10,20)	Stable	S-S
na_194	-97.4834	38.8639	Smoky Hill	North America	[10,20)	Stable	S-S
na_195	-97.1178	38.9064	Smoky Hill	North America	[40,50)	Stable	S-S
na_055	-112.518	43.1253	Snake	North America	[5,10)	Stable	S-S
na_196	-104.563	40.4122	South Platte	North America	[5,10)	Stable	S-S
na_299	-92.6469	45.4069	St. Croix	North America	[5,10)	Stable	S-S
na_309	-149.693	62.7673	Susitna	North America	≥50	Stable	S-S
na_312	-76.8861	40.2548	Susquehanna	North America	[30,40)	Stable	S-S
na_313	-76.1742	39.6579	Susquehanna	North America	[40,50)	Stable	S-S
na_314	-82.9278	29.9556	Suwannee	North America	[5,10)	Stable	S-S
na_310	-150.012	62.3544	Talkeetna	North America	[5,10)	Stable	S-S
na_325	-143.749	63.388	Tanana	North America	[10,20)	Stable	S-S
na_326	-149.092	64.5653	Tanana	North America	[10,20)	Stable	S-S
na_197	-85.2784	35.0868	Tennessee	North America	[5,10)	Stable	S-S
na_199	-88.2806	37.0198	Tennessee	North America	[10,20)	Stable	S-S
na_315	-97.0678	64.7731	Thelon	North America	[10,20)	Stable	S-S
na_200	-93.8083	40.6403	Thompson	North America	[5,10)	Stable	S-S
na_201	-93.7685	40.3363	Thompson	North America	[20,30)	Stable	S-S
na_204	-106.223	45.8404	Tongue	North America	[20,30)	Stable	S-S
na_317	-96.7356	32.7075	Trinity/Klamath	North America	[5,10)	Stable	S-S
na_318	-94.8506	30.425	Trinity/Klamath	North America	[10,20)	Stable	S-S
na_030	-113.395	37.1628	Virgin	North America	[5,10)	Stable	S-S
na_031	-113.181	37.2041	Virgin	North America	[5,10)	Stable	S-S
na_057	-118.73	46.0276	Walla Walla	North America	[10,20)	Stable	S-S
na_236	-118.805	55.0719	Wapiti	North America	[20,30)	Stable	S-S
na_032	-109.081	40.0139	White	North America	[5,10)	Stable	S-S
na_208	-101.525	43.7525	White	North America	[10,20)	Stable	S-S
na_209	-99.5565	43.7483	White	North America	[20,30)	Stable	S-S
na_210	-90.4433	43.1981	Wisconsin	North America	[20,30)	Stable	S-S
na_058	-119.477	46.2536	Yakima	North America	[10,20)	Stable	S-S
na_211	-90.9142	32.4431	Yazoo	North America	[5,10)	Stable	S-S
na_327	-162.881	61.9344	Yukon	North America	[10,20)	Stable	S-S
na_328	-141.198	64.7894	Yukon	North America	[20,30)	Stable	S-S
na_329	-149.718	65.8756	Yukon	North America	[5,10)	Stable	S-S
oc_010	145.71	-37.31	Acheron	Oceania	[5,10)	Stable	S-S
oc_011	143.29	-36.43	Avoca	Oceania	[5,10)	Stable	S-S
oc_063	148.54	-37.51	Brodribb	Oceania	[5,10)	Stable	S-S
oc_012	145.94	-36.47	Broken	Oceania	[5,10)	Stable	S-S
oc_064	148.17	-37.49	Buchan	Oceania	[5,10)	Stable	S-S
oc_014	144.53	-36.84	Campaspe	Oceania	[10,20)	Stable	S-S
oc_002	142.283	-33.7333	Darling	Oceania	[5,10)	Stable	S-S
oc_003	142.36	-37.31	Glenelg	Oceania	[5,10)	Stable	S-S
oc_004	141.28	-37.92	Glenelg	Oceania	[5,10)	Stable	S-S
oc_005	141.42	-37.62	Glenelg	Oceania	[5,10)	Stable	S-S
oc_023	145.11	-36.17	Goulburn	Oceania	[20,30)	Stable	S-S
oc_024	145.22	-36.61	Goulburn	Oceania	[10,20)	Stable	S-S
oc_025	145.1	-37.02	Goulburn	Oceania	[5,10)	Stable	S-S
oc_027	146.95	-36.13	Kiewa	Oceania	[10,20)	Stable	S-S
oc_028	147.02	-36.25	Kiewa	Oceania	[5,10)	Stable	S-S
oc_029	147.1	-36.59	Kiewa	Oceania	[5,10)	Stable	S-S
oc_070	145.61	-37.78	Little Yarra	Oceania	[5,10)	Stable	S-S
oc_030	143.96	-36.98	Loddon	Oceania	[5,10)	Stable	S-S
oc_032	143.91	-36.81	Loddon	Oceania	[10,20)	Stable	S-S
oc_033	144.05	-37.1	Loddon	Oceania	[5,10)	Stable	S-S
oc_034	143.95	-36.42	Loddon	Oceania	[10,20)	Stable	S-S
oc_042	147.606	-36.9472	Mitta Mitta	Oceania	[10,20)	Stable	S-S
oc_044	143.34	-34.84	Murray	Oceania	[5,10)	Stable	S-S
oc_049	145.56	-37.41	Murrindindi	Oceania	[10,20)	Stable	S-S
oc_051	148.38	-30.14	Namoi	Oceania	[5,10)	Stable	S-S
oc_053	146.66	-36.53	Ovens	Oceania	[10,20)	Stable	S-S
oc_054	146.23	-36.16	Ovens	Oceania	[20,30)	Stable	S-S
oc_055	146.32	-36.35	Ovens	Oceania	[5,10)	Stable	S-S
oc_056	146.95	-36.72	Ovenss	Oceania	[5,10)	Stable	S-S
oc_065	148.36	-37.66	Snowy	Oceania	[5,10)	Stable	S-S
oc_059	142.97	-36.64	Wimmera	Oceania	[10,20)	Stable	S-S
oc_060	142.64	-36.9	Wimmera	Oceania	[5,10)	Stable	S-S
oc_073	145.217	-37.7333	Yarra	Oceania	[5,10)	Stable	S-S
sa_001	-55.5108	-1.94694	Amazon	South America	[20,30)	Stable	S-S
sa_005	-63.9203	-8.73667	Madeira	South America	[20,30)	Stable	S-S
sa_006	-60.0253	-4.89694	Madeira	South America	[10,20)	Stable	S-S
sa_033	-54.4367	4.98611	Maroni/Marowijne/Lawa	South America	[10,20)	Stable	S-S
sa_008	-76.9825	-0.4733	Napo	South America	[10,20)	Stable	S-S
sa_034	-64.8297	-0.481667	Negro	South America	[20,30)	Stable	S-S
sa_035	-63.6074	8.14319	Orinoco	South America	[10,20)	Stable	S-S
sa_036	-51.8847	3.8017	Oyapock	South America	[10,20)	Stable	S-S
sa_009	-64.7997	-7.25194	Purus	South America	[10,20)	Stable	S-S
sa_015	-73.8179	-10.6782	Ucayali	South America	[10,20)	Stable	S-S

## Sheet: Fig. 2
COSCAT (NO.)	TDS Fluxes (Mt)	Ca2+ Fluxes (Mt)	Mg2+ Fluxes (Mt)	Na+ Fluxes (Mt)	K+ Fluxes (Mt)	SO42- Fluxes (Mt)	Cl- Fluxes (Mt)	HCO3- Fluxes (Mt)	DSi Fluxes (Mt)
1	40.269	0.204154	0.104631	0.0582309	0.0260321	0.0459199	0.218164	0.932171	0.179889
2	1.95854	0.00992929	0.00508888	0.00283214	0.00126611	0.00223338	0.0106107	0.0453374	0.00874917
3	3.328	1.83346	0.443918	0.688848	0.267804	1.012	0.487264	11.2453	1.06496
4	0.1916	0.105556	0.0255573	0.0396585	0.0154181	0.0582631	0.0280528	0.647414	0.061312
5	0	0	0	0	0	0	0	0	0
6	5.38433	0.46	0.32659	0.4162	0.0661499	1.08376	0.991421	1.97513	0.368
7	13.7177	1.56145	0.578638	1.70123	0.531333	0.48012	1.19727	8.02518	2.20053
8	12.5598	1.14065	0.321092	0.508222	0.162767	0.34254	0.316511	3.10427	1.56996
9	20.9022	1.89829	0.534366	0.845791	0.27088	0.57006	0.526742	5.16618	2.61275
10	7.6373	0.693604	0.195248	0.309037	0.0989747	0.20829	0.192462	1.88763	0.954652
11	47.8104	4.34204	1.22228	1.93461	0.619593	1.30392	1.20484	11.8168	5.97623
12	5.62551	0.527205	0.34854	0.668777	0.0618513	0.582891	0.650706	2.78684	0.187409
13	9.446	1.33379	0.550184	0.619985	0.0928451	0.769638	0.735588	5.39653	0.535165
14	27.9101	3.43249	1.6692	2.26011	1.52201	1.73394	1.309	15.9883	7.03746
15	16.7388	1.36003	0.585858	1.00851	0.786724	0.380808	0.313853	8.7251	6.48629
16	29.1239	2.02049	0.959587	1.13824	0.753299	0.322317	0.469663	14.7438	6.15169
17	27.9571	2.21887	0.780739	2.74406	1.22867	0.744585	1.69299	7.3359	0.0494581
18	20.7835	0.863169	0.396462	0.809817	0.990365	1.69211	0.47202	6.42854	3.81693
19	3.74213	1.13918	0.583842	0.324928	0.145259	0.256233	1.21735	5.20152	1.00378
20	0	0	0	0	0	0	0	0	0
21	17.2974	0.0876933	0.0449438	0.0250128	0.011182	0.0197247	0.0937112	0.40041	0.100017
401	36.7842	6.00909	0.582029	1.28941	0.396265	2.58864	1.94105	25.5785	0.505691
402	14.4955	0.692189	0.262629	1.54633	0.0881407	0.805312	3.47264	6.05437	2.35844
403	203.5	26.7181	6.17559	28.7091	2.74905	24.4232	71.7197	69.9759	1.71833
404	88.8615	11.1557	2.87463	13.6584	1.62533	19.8524	20.2448	20.6087	0.343287
405	3.95388	0.732341	0.111646	0.176587	0.0793516	1.03925	0.257142	1.56059	1.0618
406	9.13005	1.38424	0.405681	0.644999	0.191133	1.78747	0.862216	3.76087	0.026784
407	20.6265	3.32466	0.823446	0.970296	0.145662	3.4087	0.780386	10.9121	0.363131
408	59.6327	9.73471	2.41409	2.82991	0.426503	9.99325	2.33265	31.5999	1.06115
409	0.185511	0.0299014	0.00740593	0.00872666	0.00131006	0.0306572	0.00701865	0.0981419	0.00326594
411	25.8762	4.37641	1.59343	7.2124	0.0494	10.1647	4.17022	12.3079	0.288089
412	43.7247	25.9021	7.85861	6.48628	1.3313	18.4235	12.6431	1.0668	0.933335
413	1.10524	0.110657	0.0258602	0.09706	0.00211	0.217499	0.0541002	0.303485	0.005486
414	17.0505	5.53906	1.2424	1.32136	0.226078	4.96742	1.05035	10.9978	0.210504
414	17.0505	5.53906	1.2424	1.32136	0.226078	4.96742	1.05035	10.9978	0.210504
415	7.65284	1.7322	0.40418	0.46192	0.08661	1.4435	0.72175	4.9079	0.141463
416	52.8948	12.125	1.85668	0.788041	0.606809	20.5549	1.53407	16.2439	1.67304
417	3.69115	2.36166	0.644088	1.9848	0.0423449	1.96424	2.284	8.93044	0.11675
418	76.9131	16.5752	1.93262	2.69897	0.555738	15.2149	3.89523	35.9453	0.949027
419	0	1.61627	0.251426	0.168445	0	1.58677	1.80121	3.77773	1.1442
501	0.0497824	0.0105472	0.00527971	0.00109059	0.000923596	0.00276248	0.000559403	0.0458183	0.00162935
502	0.495122	0.1049	0.0525106	0.0108468	0.00918584	0.0274749	0.00556368	0.455697	0.0162051
503	0.0351178	0.00744027	0.00372444	0.000769333	0.000651529	0.00194873	0.000394618	0.0323215	0.00114938
504	0.964389	0.204321	0.102279	0.0211271	0.017892	0.0535151	0.0108368	0.887597	0.0315639
505	0.45576	0.09656	0.0483359	0.00998442	0.00845556	0.0252906	0.00512136	0.419469	0.0149167
801	5.54584	2.01022	1.04509	1.16548	0.104208	2.42366	1.25651	3.9597	0.643303
802	11.0844	4.01781	2.08882	2.32943	0.208278	4.84414	2.51136	7.91421	1.28576
803	51.2769	13.2108	1.25442	2.01798	0.46056	16.665	2.13312	10.0596	0.730588
804	6.9776	0.458528	0.127092	0.343896	0.094696	0.4984	0.1246	2.2428	0.750092
805	34.9841	3.83326	1.5548	4.85485	0.250805	11.3563	4.45901	7.41909	0.594732
806	0	0	0	0	0	0	0	0	0
807	12.9306	3.7497	1.93067	2.1908	0.190927	4.27484	2.29151	6.53574	1.18737
808	42.9945	9.48411	2.81705	2.10033	0.414047	4.99046	1.37145	33.7489	4.24701
809	16.3811	4.13959	0.806501	0.639478	0.139051	2.10226	0.262949	11.6803	1.06563
810	116.483	29.867	4.07936	2.7537	0.985069	21.3265	2.35954	57.5302	6.32892
811	2.92751	0.778528	0.107532	0.0811857	0.0299982	0.606325	0.0705916	1.60934	0.153965
812	12.3835	2.94056	0.689211	0.244761	0.104368	1.7222	0.0868244	8.1364	0.828752
813	36.7194	7.68926	1.61484	0.792923	0.32072	5.1424	0.31121	20.3176	2.08309
814	1.51529	0.34776	0.058926	0.015134	0.006923	0.22057	0.008855	0.52647	0.05474
815	77.9322	18.7486	4.7295	2.54123	0.458369	14.1159	1.32798	58.5676	2.09738
816	6.54238	1.41199	0.72613	0.108701	0.0920565	0.369822	0.0782597	6.3015	0.224088
817	86.7934	18.7176	6.09074	2.67697	0.477421	17.8192	1.28918	69.2924	1.35761
818	18.1291	3.03364	0.562659	0.425734	0.159661	1.492	0.310289	10.4591	0.769751
819	0.824	0.1442	0.01442	0.049028	0.020188	0.132664	0.011536	0.449904	0.157864
821	4.13321	0.542402	0.131627	0.199378	0.0983061	0.573673	0.0669	2.1107	0.038514
822	0.332254	0.0436017	0.010581	0.0160272	0.00790247	0.0461155	0.00537784	0.169672	0.003096
823	0.198322	0.0260258	0.00631578	0.00956665	0.00471698	0.0275263	0.00321003	0.101277	0.001848
824	2.67175	0.479609	0.112821	0.148054	0.0490318	0.251685	0.111206	1.57038	0.903087
825	96.8042	15.4792	4.13979	5.85357	0.951286	14.1781	9.65925	39.5401	2.199
826	13.0926	1.95669	0.5233	0.741964	0.116925	1.81526	1.24828	5.05401	0.285036
827	39.332	5.77198	1.75362	3.51045	0.506886	10.0424	4.93356	12.9439	1.76769
828	19.9789	2.34985	0.84257	2.83831	0.379654	2.09856	2.66627	9.70431	4.44163
829	0.120833	0.282837	0.0607667	0.209257	0.0168203	0.528521	0.254304	0.496252	0.0686628
830	7.405	17.3331	3.72395	12.8238	1.03079	32.3892	15.5845	30.4117	4.20785
831	3.97667	9.30828	1.99985	6.88672	0.553561	17.3938	8.36923	16.3318	2.25972
832	39.2128	9.27419	3.01605	4.79998	0.667494	15.3328	2.74446	27.5685	0.136354
833	42.9722	1.62411	0.351694	1.19449	0.0964812	3.03183	1.43611	2.94477	0.389723
834	1559.9	33.4592	10.7345	17.4671	2.42003	47.5013	20.5062	91.9407	6.28142
1101	37.1487	4.57725	1.00699	2.53274	0.564528	4.39416	4.08901	15.0439	3.84489
1102	1.77622	0.18073	0.0460548	0.102577	0.0460548	0.161192	0.0600108	0.697102	0.439614
1103	35.5854	5.42339	1.26972	2.01919	1.33934	4.66609	1.40035	19.3622	5.69905
1104	472.7	78.1119	13.2374	30.2252	8.79103	48.6971	23.3302	233.398	38.1175
1105	17.7146	1.65336	0.41334	0.909348	0.434007	1.75669	7.8102	8.83912	0.454674
1106	16.4434	1.53472	0.38368	0.844096	0.402864	4.13681	15.5177	17.0243	0.422048
1107	6.89193	0.966182	0.50322	1.10708	0.528381	2.13868	1.55443	3.82456	0.553542
1108	95.739	19.9674	8.36871	11.028	4.81634	2.50027	6.45242	47.4168	15.6472
1109	16.9945	1.36536	0.276848	0.100672	1.76176	1.29615	1.26469	4.45474	1.0256
1110	3.73173	2.10064	0.421392	1.42518	0.162279	3.77608	1.97883	4.39786	2.00754
1111	18.9317	3.22115	0.646166	2.18539	0.24884	5.79027	3.03436	6.74373	3.07838
1111	18.9317	3.22115	0.646166	2.18539	0.24884	5.79027	3.03436	6.74373	3.07838
1112	41.0697	6.98783	1.40177	4.7409	0.539823	12.5612	6.58262	14.6296	6.67812
1113	2.45	0.202558	0.0781685	0.264373	0.0301028	0.700465	0.099487	1.2969	0.3724
1114	1.7925	0.148198	0.0571906	0.193424	0.0220242	0.512483	0.072788	0.948855	0.27246
1115	3.62375	0.663862	0.389373	0.391029	0.0445245	1.03604	0.326058	4.25046	0.55081
1116	17.6853	2.50107	0.965181	3.26433	0.371693	8.64896	1.22841	16.0134	4.59819
1301	12.616	2.74	0.469218	0.626202	0.0842453	1.6011	0.932053	7.61049	0.259161
1303	26.4328	5.22806	1.61039	3.87671	0.28062	9.43616	3.6316	13.0041	0.809445
1307	43.7785	19.238	4.75166	3.41169	0.523817	11.0013	4.88653	69.954	4.99215
1308	66.7102	11.0788	2.62776	2.87767	0.37238	5.68117	2.7027	39.7182	2.46035
1309	98.0502	13.7047	4.26325	7.56035	5.21868	13.0635	20.1551	37.194	2.31666
1310	1.70578	0.286754	0.0711941	0.0620302	0.03639	0.310901	0.0787143	0.686837	0.0950062
1311	14.4846	2.66244	0.598675	0.653706	0.565147	1.96943	0.440698	7.05074	0.838771
1312	0.126564	0.0238877	0.00537136	0.00593132	0.00503908	0.0172605	0.00387124	0.0623495	0.00734815
1313	0.448522	0.0813779	0.015474	0.0284619	0.02579	0.103752	0.0333411	0.208434	0.152161
1314	1.81813	0.273294	0.104112	0.143154	0.06507	0.312336	0.169182	1.08667	0.325784
1315	1.66725	0.250614	0.095472	0.131274	0.05967	0.286416	0.155142	0.996489	0.298748
1316	6.79691	0.620118	0.310059	0.474984	0.06597	0.930177	0.310059	3.20614	0.831222
1317	2.8468	0.500778	0.151398	0.034938	0.11646	0.81522	0.151398	1.82842	0.583076
1318	30.9489	2.92158	0.859788	1.25445	0.43257	3.83738	1.57967	10.0145	2.4544
1319	2.12708	0.154157	0.0453667	0.086217	0.02973	0.198136	0.083351	0.528412	0.129506
1320	10.8303	0.33708	0.0691014	0.16854	0.101124	0.33708	0.067416	1.41574	0.985959
1321	20.1838	2.4963	0.607839	2.2243	0.653956	2.90277	2.33422	4.31013	2.64658
1322	80.5353	11.7737	3.48511	7.45908	1.61795	22.9041	6.21681	12.8148	14.7017
1323	16.7244	2.67771	0.425706	1.94394	0.340955	2.86235	1.94891	7.69687	3.47908
1324	25.4216	5.24608	0.693634	2.28621	0.477767	2.52031	1.71757	15.832	6.79247
1325	67.5778	2.94469	1.69974	4.61148	0.403005	7.52509	5.20464	14.8817	0.102488
1326	255.404	43.2127	10.2628	12.1587	2.79474	28.176	11.5685	130.536	1.90537
1327	75.712	15.2591	2.03318	2.66797	1.17597	7.96542	3.45078	44.4662	3.69221
1328	177.795	5.67242	2.22083	3.99875	0.879499	4.33125	3.89377	25.4573	9.37257
1329	101.92	9.51767	3.55289	6.4895	1.00436	5.45881	7.69454	9.01312	5.3861
1330	46.9439	5.93337	2.323	4.1827	0.919959	4.53051	4.0729	26.6285	9.80374
1331	29.9426	3.78453	1.48169	2.66788	0.586784	2.88972	2.59784	16.9846	6.25319
1332	10.7715	1.36145	0.533024	0.959744	0.21109	1.03955	0.934548	6.11005	2.24952
1333	0.972649	0.052526	0.0208413	0.0310602	0.00923806	0.0581461	0.0164505	0.252645	0.158827
1334	30.8442	1.66568	0.660909	0.984969	0.292953	1.8439	0.521672	8.01177	5.03665
1335	33.0234	2.77159	2.35993	2.89717	1.86101	5.59215	2.21895	12.106	20.911
1336	235.01	32.1986	7.48657	14.2228	4.50206	10.4591	18.0534	104.555	13.6191
1337	16.7986	8.27827	14.1034	3.80562	0.748259	5.15173	6.67123	32.1198	4.63242
1338	5.06857	2.43203	1.76936	2.6225	0.25407	0.863627	1.78522	15.6781	0.851781
1339	64.9397	4.82615	3.51115	5.20413	0.50418	1.71379	3.54261	31.1118	1.69029
1340	309.9	4.0287	0.9297	1.39455	0.3099	4.0287	1.08465	13.9455	2.1693
1341	0.246522	0.0327342	0.0137049	0.0316002	0.00189	0.0568454	0.114298	0.110873	0.004347
1342	46.4243	6.16441	2.58088	5.95086	0.35592	10.705	199.539	193.558	0.818616
1343	0.508696	0.0675467	0.02828	0.0652067	0.0039	0.1173	0.235854	0.228785	0.00897
1401	49.5842	7.09435	1.8308	1.60195	0.18308	2.05965	1.85826	33.6409	5.72125
1402	14.5719	2.0849	0.382712	0.470785	0.0951187	0.316402	0.546109	11.911	1.44181
1403	47.5231	9.7382	1.1878	1.52014	0.295214	0.981997	1.69492	36.9675	4.47486
1404	2.05108	0.11012	0.0512226	0.468606	0.0586201	0.210101	0.374589	0.777817	0.470964
1405	7.68677	0.412694	0.191966	1.75619	0.219689	0.787391	1.40384	2.91501	1.3113
1406	8.05915	0.801804	0.314837	0.084594	0.022068	0.246426	0.218473	1.26965	0.25746
1407	1.93037	0.379372	0.0381358	0.0744156	0.024762	0.16508	0.0517496	1.26076	0.161153
1408	2.58427	0.463045	0.0676255	0.222913	0.0326894	0.224788	0.179991	1.39322	1.52274
1409	3.01508	0.58573	0.0664801	0.205583	0.0394136	0.244511	0.164223	1.70914	0.400326
1410	1.8415	0.170637	0.0932208	0.273902	0.035674	0.0745342	0.377499	1.03367	0.329483
1411	31.4878	1.38276	1.6146	6.94751	0.352708	1.41482	11.7428	8.25424	18.4094
1412	0.964276	0.0384679	0.0439904	0.18918	0.0100013	0.037888	0.323773	0.227314	0.077462
1413	1.33935	0.0534308	0.0611014	0.262765	0.0138915	0.0526254	0.449711	0.315733	0.107593
1414	1.61958	0.06461	0.0738855	0.317743	0.016798	0.0636361	0.543803	0.381793	0.130104
1415	23.3338	1.52657	1.01513	2.22099	0.206368	0.522579	1.62576	13.6905	2.17165
1416	41.0492	8.41161	1.02599	1.31306	0.254998	0.848224	1.46403	31.9316	3.86527
1417	0.912741	0.163544	0.0238847	0.0787308	0.0115456	0.0793932	0.0635712	0.492072	0.346037

## Sheet: Fig. 3
a, Rhine River, Salinization, (Σ+(Ca2++Mg2++Na++K+) > 24 meq/L, Increasing trend)			b, South Saskatchewan River, Mineralization, (Σ+(Ca2++Mg2++Na++K+) > 3 meq/L, Increasing trend)			c, Murray River, Desalinization, (Σ+(Ca2++Mg2++Na++K+) < 1.5 meq/L, Decreasing trend)			d, Beni River, Acidification (pH < 7; Hardness/Alkalinity > 1, Increasing trend)			e, Groot Vis River, Alkalization (pH > 7; Hardness/Alkalinity < 1, Decreasing trend)			f, Roanoke River, Softening (Hardness < 60 CaCO3 mg/L, Decreasing trend)			g, Yellow River, Hardening (Hardness > 120 CaCO3 mg/L, Increasing trend)
Time	cation (meq·L-1)		Time	cation (meq·L-1)		Time	cation (meq·L-1)		Time	Hardness/Alkalinity		Time	Hardness/Alkalinity		Time	Hardness (CaCO3 mg·L-1)		Time	Hardness (CaCO3 mg·L-1)
1985	22.362		1972	3.57655		1981	1.03482		1994	1.56318		1991	1.24355		1950	41.287		1975	223.309
1986	29.0405		1973	3.77737		1982	0.98538		1995	1.54094		1992	1.25745		1951	43.5116		1976	212.568
1987	14.0091		1974	3.60834		1983	1.13914		1996	1.51348		1993	1.09638		1952	40.0278		1977	230.358
1988	34.4784		1975	3.58467		1984	1.13026		1997	1.47016		1994	1.02292		1953	46.4083		1978	259.672
1989	44.2565		1976	3.73847		1985	0.99776		1998	1.44412		1995	1.07955		1954	46.0833		1979	245.815
1990	53.7183		1977	4.07898		1986	1.11971		1999	1.39651		1996	1.03091		1955	45.4491		1980	253.076
1991	49.121		1978	3.69326		1987	1.15716		2000	1.43605		1997	1.14039		1956	49.6071		1981	234.276
1992	37.3213		1979	3.8404		1988	1.3084		2001	1.40548		1998	0.98719		1957	40.0892		1982	233.499
2007	29.3339		1980	3.77695		1989	1.12581		2002	1.0775		1999	0.93573		1958	39.3967		1983	223.178
2008	39.297		1981	3.66924		1990	1.03175		2003	1.48186		2000	0.99548		1959	42.1517		1984	237.296
2009	52.9544		1982	3.77718		1991	1.23463		2004	1.44734		2001	0.9478		1960	39.9325		1985	256.574
2010	36.0057		1983	3.98911		1992	1.17002		2005	1.87297		2002	1.01591		1961	40.2633		1986	241.711
2011	74.957		1984	4.10569		1993	1.18608		2006	1.60144		2003	0.84014		1962	39.7242		1987	261.429
2012	46.5726		1985	4.06613		1994	1.02794		2007	1.59069		2004	0.83692		1963	42.2267		1988	279.299
2013	49.2157		1986	4.06634		1995	1.07967		2008	1.40657		2005	0.93652		1964	44.705		1989	233.272
2014	55.7809		1987	4.05824		1996	1.29607		2009	1.52696		2006	0.97447		1965	44.37		1990	246.971
2015	68.1197		1988	4.17287		1997	1.08052		2010	1.82836		2007	0.81249		1966	44.015		1991	261.615
2016	66.7472		1989	4.05968		1998	0.93097		2011	1.84682		2009	0.82586		1967	48.6875		1992	272.068
			1990	3.83737		1999	0.8778		2012	1.72603		2010	0.83145		1969	52.5917		1993	284.198
			1991	3.80804		2000	0.89928		2013	1.93683					1970	52.4327		1994	276.3
			1992	4.06084		2001	0.95396		2014	1.76384					1971	41.3352		1995	277.236
			1993	3.81519		2002	0.73451		2015	2.03936					1972	37.3261		1996	320.476
			1994	4.08107		2003	0.68515								1973	41.2778		1997	340.015
			1995	4.35195		2004	0.70793								1974	41.316		1998	321.16
			1996	4.34289		2005	0.72297								1975	42.8125		1999	296.236
			1997	4.2485											1976	43.0903
			1998	4.42475											1977	47.4028
			1999	4.0339											1978	41.9545
			2000	4.45715											1979	33.2381
			2001	4.49622											1980	41.0104
			2002	4.13417											1981	38.2262
			2003	4.31926											1982	45.8333
			2004	3.99207											1983	44.5741
			2005	4.33989											1984	42.3704
			2006	5.01568											1985	45.1191
			2007	4.65576											1986	42.3125
			2008	4.76314											1987	34.045
			2009	4.57281											1988	42.1575
			2010	4.92731											1989	36.9783
			2012	4.66223											1990	35.8925
			2013	4.56007											1991	37.0283
			2014	4.81916											1992	37.6308
			2015	4.68347											1993	34.8817
			2016	4.63655											1994	35.6367
															1995	36.4292
															1996	34.0333
															1997	37.0875
															1998	33.4067
															1999	39.8575
															2000	38.9792
															2001	39.5108
															2002	40.1333
															2003	32.4667
															2004	34.9158
															2005	35.4775
															2006	36.5
															2007	35.6908
															2008	38.2833
															2009	33.1658
															2010	32.9567

## Sheet: Fig. 4
a, TDS								b, Ca2+								c, Mg2+								d, Na+								e, K+								f, SO42-								g, Cl-
Station	Category	Concentrations (mg/L)	Latitude	Longitude	Syndrome	Q trend		Station	Category	Concentrations (mg/L)	Latitude	Longitude	Syndrome	Q trend		Station	Category	Concentrations (mg/L)	Latitude	Longitude	Syndrome	Q trend		Station	Category	Concentrations (mg/L)	Latitude	Longitude	Syndrome	Q trend		Station	Category	Concentrations (mg/L)	Latitude	Longitude	Syndrome	Q trend		Station	Category	Concentrations (mg/L)	Latitude	Longitude	Syndrome	Q trend		Station	Category
eu_021	TDS	9.57174	58.3283	7.93528	(null)	(null)		oc_003	Ca2+	0.65868	-37.31	142.36	(null)	Stable		eu_021	Mg2+	0.197178	58.3283	7.93528	(null)	(null)		na_315	Na+	0.632687	64.7731	-97.0678	(null)	Stable		na_076	K+	0.2034	52.99	-119.01	(null)	Stable		af_012	SO42-	0.1	5.11	-1.61444	(null)	(null)		sa_003	Cl-
sa_036	TDS	13.014	3.8017	-51.8847	(null)	Stable		sa_036	Ca2+	0.788427	3.8017	-51.8847	(null)	Stable		sa_036	Mg2+	0.476895	3.8017	-51.8847	(null)	Stable		na_010	Na+	0.641073	53.2478	-60.7892	(null)	Stable		eu_021	K+	0.227898	58.3283	7.93528	(null)	(null)		sa_033	SO42-	0.396821	4.98611	-54.4367	(null)	Stable		sa_011	Cl-
na_010	TDS	13.3124	53.2478	-60.7892	(null)	Stable		eu_021	Ca2+	1	58.3283	7.93528	(null)	(null)		na_219	Mg2+	0.529071	54.1317	-61.4292	(null)	Stable		na_219	Na+	0.724167	54.1317	-61.4292	(null)	Stable		na_301	K+	0.252778	47.2486	-68.6056	(null)	(null)		sa_036	SO42-	0.420099	3.8017	-51.8847	(null)	Stable		sa_006	Cl-
na_315	TDS	13.5603	64.7731	-97.0678	(null)	Stable		sa_033	Ca2+	1.1436	4.98611	-54.4367	(null)	Stable		na_298	Mg2+	0.616453	45.6641	-67.7335	(null)	Stable		na_076	Na+	0.766079	52.99	-119.01	(null)	Stable		na_219	K+	0.2645	54.1317	-61.4292	(null)	(null)		sa_045	SO42-	0.75	-15.3136	-54.1756	(null)	(null)		sa_004	Cl-
na_069	TDS	14.2549	53.534	-57.495	(null)	Stable		oc_010	Ca2+	1.14886	-37.31	145.71	(null)	Stable		sa_033	Mg2+	0.62733	4.98611	-54.4367	(null)	Stable		na_045	Na+	0.786187	49.0012	-114.476	(null)	Stable		na_069	K+	0.275153	53.534	-57.495	(null)	Stable		na_315	SO42-	0.891	64.7731	-97.0678	(null)	Stable		sa_012	Cl-
sa_033	TDS	15.3331	4.98611	-54.4367	(null)	Stable		oc_049	Ca2+	1.15542	-37.41	145.56	(null)	Stable		na_069	Mg2+	0.720256	53.534	-57.495	(null)	Stable		na_064	Na+	0.8	67.2289	-115.888	(null)	(null)		na_010	K+	0.334567	53.2478	-60.7892	(null)	Stable		na_010	SO42-	0.931745	53.2478	-60.7892	(null)	Stable		sa_001	Cl-
af_002	TDS	19.0003	-4.28	15.3	(null)	Stable		oc_052	Ca2+	1.58521	-36.88	147.06	(null)	Stable		na_010	Mg2+	0.733818	53.2478	-60.7892	(null)	Stable		na_289	Na+	0.83393	52.0028	-116.472	(null)	Increasing		na_045	K+	0.335969	49.0012	-114.476	(null)	Stable		oc_010	SO42-	1.03245	-37.31	145.71	(null)	Stable		na_070	Cl-
sa_035	TDS	20.7341	8.14319	-63.6074	(null)	Stable		oc_020	Ca2+	1.6595	-37.33	146.13	(null)	Stable		sa_035	Mg2+	0.739353	8.14319	-63.6074	(null)	Stable		na_050	Na+	1.09915	50.8856	-116.043	(null)	Stable		na_289	K+	0.353564	52.0028	-116.472	(null)	Stable		oc_049	SO42-	1.06566	-37.41	145.56	(null)	Stable		na_238	Cl-
na_219	TDS	21.2895	54.1317	-61.4292	(null)	(null)		oc_070	Ca2+	1.71323	-37.78	145.61	(null)	Stable		eu_010	Mg2+	0.757222	59.5883	11.0967	(null)	Stable		eu_021	Na+	1.12515	58.3283	7.93528	(null)	(null)		na_296	K+	0.355812	54.6303	-128.428	(null)	(null)		oc_052	SO42-	1.08823	-36.88	147.06	(null)	Stable		oc_009	Cl-
as_055	TDS	22.5659	4.38528	101.2	(null)	(null)		oc_056	Ca2+	1.76313	-36.72	146.95	(null)	Stable		oc_049	Mg2+	0.766526	-37.41	145.56	(null)	Stable		sa_035	Na+	1.19062	8.14319	-63.6074	(null)	Stable		na_298	K+	0.369337	45.6641	-67.7335	(null)	Stable		sa_020	SO42-	1.15	-16.5967	-41.7569	(null)	(null)		eu_022	Cl-
oc_010	TDS	22.7075	-37.31	145.71	(null)	Stable		as_055	Ca2+	2.05102	4.38528	101.2	(null)	Stable		oc_010	Mg2+	0.83513	-37.31	145.71	(null)	Stable		na_069	Na+	1.21262	53.534	-57.495	(null)	Stable		na_050	K+	0.401496	50.8856	-116.043	(null)	Stable		oc_028	SO42-	1.1868	-36.25	147.02	(null)	Stable		eu_012	Cl-
oc_049	TDS	24.9171	-37.41	145.56	(null)	Stable		na_010	Ca2+	2.11741	53.2478	-60.7892	(null)	Stable		as_013	Mg2+	0.899097	35.395	136.964	(null)	Stable		eu_010	Na+	1.32867	59.5883	11.0967	(null)	Stable		na_315	K+	0.430078	64.7731	-97.0678	(null)	Stable		af_002	SO42-	1.19341	-4.28	15.3	(null)	Stable		as_051	Cl-
eu_010	TDS	26.6001	59.5883	11.0967	(null)	Stable		na_069	Ca2+	2.11832	53.534	-57.495	(null)	Stable		oc_029	Mg2+	0.907033	-36.59	147.1	(null)	Stable		na_301	Na+	1.3798	47.2486	-68.6056	(null)	(null)		na_306	K+	0.5	46.4914	-84.4214	(null)	(null)		oc_056	SO42-	1.20157	-36.72	146.95	(null)	Stable		na_146	Cl-
oc_052	TDS	28.721	-36.88	147.06	(null)	Stable		oc_054	Ca2+	2.19936	-36.16	146.23	(null)	Stable		oc_001	Mg2+	0.910833	-41.8358	171.699	(null)	(null)		na_298	Na+	1.45609	45.6641	-67.7335	(null)	Stable		oc_052	K+	0.503612	-36.88	147.06	(null)	Stable		oc_029	SO42-	1.24371	-36.59	147.1	(null)	Stable		na_128	Cl-
oc_029	TDS	28.9393	-36.59	147.1	(null)	Stable		na_315	Ca2+	2.2954	64.7731	-97.0678	(null)	Stable		as_014	Mg2+	0.96033	35.2794	136.719	(null)	Stable		na_096	Na+	1.46944	60.05	-128.9	(null)	(null)		oc_001	K+	0.54	-41.8358	171.699	(null)	(null)		oc_042	SO42-	1.37476	-36.9472	147.606	(null)	Stable		af_004	Cl-
oc_042	TDS	29.0199	-36.9472	147.606	(null)	Stable		oc_055	Ca2+	2.32534	-36.35	146.32	(null)	Stable		as_053	Mg2+	0.978421	34.4369	132.491	(null)	Decreasing		na_306	Na+	1.5	46.4914	-84.4214	(null)	(null)		oc_042	K+	0.559736	-36.9472	147.606	(null)	Stable		sa_025	SO42-	1.5	-24.0667	-54.25	(null)	(null)		oc_023	Cl-
oc_028	TDS	29.6532	-36.25	147.02	(null)	Stable		af_002	Ca2+	2.34539	-4.28	15.3	(null)	Stable		na_315	Mg2+	1.00905	64.7731	-97.0678	(null)	Stable		af_002	Na+	1.54858	-4.28	15.3	(null)	Stable		oc_029	K+	0.567296	-36.59	147.1	(null)	Stable		na_219	SO42-	1.59042	54.1317	-61.4292	(null)	Stable		oc_043	Cl-
oc_020	TDS	31.42	-37.33	146.13	(null)	Stable		oc_021	Ca2+	2.36606	-37.29	145.82	(null)	Decreasing		na_091	Mg2+	1.11768	60.4769	-151.082	(null)	Stable		na_043	Na+	1.54872	49.1769	-117.718	(null)	Stable		oc_056	K+	0.578269	-36.72	146.95	(null)	Stable		oc_064	SO42-	1.68152	-37.49	148.17	(null)	Stable		oc_046	Cl-
oc_056	TDS	32.444	-36.72	146.95	(null)	Stable		oc_042	Ca2+	2.57436	-36.9472	147.606	(null)	Stable		na_295	Mg2+	1.11943	44.0623	-123.883	(null)	Decreasing		na_091	Na+	1.63298	60.4769	-151.082	(null)	Stable		as_015	K+	0.579348	68.75	161.3	(null)	Stable		na_069	SO42-	1.79418	53.534	-57.495	(null)	Stable		oc_048	Cl-
oc_021	TDS	35.6567	-37.29	145.82	(null)	Decreasing		oc_028	Ca2+	2.61421	-36.25	147.02	(null)	Stable		sa_008	Mg2+	1.12436	-0.4733	-76.9825	(null)	Stable		na_308	Na+	1.68333	57.4803	-131.75	(null)	(null)		na_043	K+	0.586	49.1769	-117.718	(null)	Stable		oc_020	SO42-	1.8709	-37.33	146.13	(null)	Stable		na_265	Cl-
na_064	TDS	36.1843	67.2289	-115.888	(null)	Stable		as_043	Ca2+	2.69646	12.3583	107.934	(null)	(null)		na_104	Mg2+	1.12886	42.6458	-71.2989	(null)	Stable		na_059	Na+	1.751	49.02	-117.6	(null)	(null)		na_288	K+	0.595506	52.3766	-114.94	(null)	Stable		na_298	SO42-	1.9156	45.6641	-67.7335	(null)	Stable		na_072	Cl-
na_295	TDS	36.3321	44.0623	-123.883	(null)	Decreasing		oc_063	Ca2+	2.93312	-37.51	148.54	(null)	Stable		na_237	Mg2+	1.13953	30.7932	-89.8209	(null)	Increasing		na_323	Na+	1.7975	67.634	-139.7	(null)	(null)		oc_003	K+	0.610935	-37.31	142.36	(null)	Stable		na_064	SO42-	2.02706	67.2289	-115.888	(null)	Stable		oc_027	Cl-
na_088	TDS	36.625	43.3047	-73.8333	(null)	(null)		oc_025	Ca2+	3.01396	-37.02	145.1	(null)	Stable		af_002	Mg2+	1.14234	-4.28	15.3	(null)	Stable		as_036	Na+	1.81565	18.53	102.553	(null)	Stable		as_082	K+	0.611391	67.48	86.5019	(null)	Stable		oc_055	SO42-	2.09651	-36.35	146.32	(null)	Stable		oc_031	Cl-
as_012	TDS	40.5243	5.7625	102.15	(null)	(null)		as_042	Ca2+	3.02273	12.61	107.929	(null)	(null)		na_003	Mg2+	1.14464	30.7008	-84.8592	(null)	Stable		as_015	Na+	1.84118	68.75	161.3	(null)	Stable		na_049	K+	0.620186	48.4007	-115.319	(null)	Stable		na_295	SO42-	2.10119	44.0623	-123.883	(null)	Stable		oc_041	Cl-
na_173	TDS	40.9514	36.1764	-82.4575	(null)	(null)		sa_035	Ca2+	3.15885	8.14319	-63.6074	(null)	Stable		na_301	Mg2+	1.15	47.2486	-68.6056	(null)	(null)		na_296	Na+	1.86636	54.6303	-128.428	(null)	(null)		as_001	K+	0.629762	52.5558	136.5	(null)	(null)		oc_070	SO42-	2.11875	-37.78	145.61	(null)	Stable		oc_045	Cl-
na_091	TDS	41.1426	60.4769	-151.082	(null)	Stable		oc_029	Ca2+	3.18113	-36.59	147.1	(null)	Stable		oc_028	Mg2+	1.22172	-36.25	147.02	(null)	Stable		sa_036	Na+	1.99838	3.8017	-51.8847	(null)	Stable		na_042	K+	0.631996	51.2438	-116.913	(null)	Stable		sa_042	SO42-	2.13	-14.75	-43.93	(null)	Stable		sa_034	Cl-
oc_001	TDS	41.3092	-41.8358	171.699	(null)	(null)		na_295	Ca2+	3.18722	44.0623	-123.883	(null)	Decreasing		eu_018	Mg2+	1.38333	42.3453	-7.86944	(null)	(null)		sa_033	Na+	2.04885	4.98611	-54.4367	(null)	Stable		na_093	K+	0.642744	61.5045	-149.033	(null)	Stable		eu_021	SO42-	2.36875	58.3283	7.93528	(null)	(null)		na_270	Cl-
oc_070	TDS	41.4926	-37.78	145.61	(null)	Stable		sa_039	Ca2+	3.62	-22.5364	-44.175	(null)	(null)		oc_070	Mg2+	1.39942	-37.78	145.61	(null)	Stable		na_042	Na+	2.05786	51.2438	-116.913	(null)	Stable		na_096	K+	0.65	60.05	-128.9	(null)	(null)		oc_003	SO42-	2.41359	-37.31	142.36	(null)	Stable		as_060	Cl-
na_267	TDS	41.7273	38.5681	-121.422	(null)	(null)		na_237	Ca2+	3.7324	30.7932	-89.8209	(null)	Increasing		as_056	Mg2+	1.48592	32.9853	132.928	(null)	Stable		na_094	Na+	2.09873	61.8687	-158.114	(null)	Stable		na_048	K+	0.651966	48.905	-116.402	(null)	Stable		oc_021	SO42-	2.4669	-37.29	145.82	(null)	Decreasing		as_061	Cl-
as_053	TDS	42.3829	34.4369	132.491	(null)	Stable		oc_061	Ca2+	4.23636	-38.46	176.699	(null)	(null)		as_019	Mg2+	1.52503	32.4578	130.657	(null)	Stable		na_093	Na+	2.14085	61.5045	-149.033	(null)	Stable		na_083	K+	0.652415	42.9356	-73.6517	(null)	(null)		na_269	SO42-	2.5	39.3666	-121.647	(null)	(null)		na_327	Cl-
oc_055	TDS	42.4229	-36.35	146.32	(null)	Stable		oc_024	Ca2+	4.26874	-36.61	145.22	(null)	Stable		oc_008	Mg2+	1.559	-39.075	177.129	(null)	(null)		na_097	Na+	2.19059	60.2431	-123.479	(null)	Stable		as_012	K+	0.655591	5.7625	102.15	(null)	(null)		sa_008	SO42-	2.54326	-0.4733	-76.9825	(null)	Stable		na_179	Cl-
as_013	TDS	42.4332	35.395	136.964	(null)	Stable		na_298	Ca2+	4.27384	45.6641	-67.7335	(null)	Stable		oc_042	Mg2+	1.60753	-36.9472	147.606	(null)	Stable		as_055	Na+	2.30707	4.38528	101.2	(null)	Stable		na_321	K+	0.672199	41.0499	-123.674	(null)	Decreasing		na_268	SO42-	2.58629	39.5216	-121.548	(null)	Decreasing		na_118	Cl-
as_014	TDS	45.2269	35.2794	136.719	(null)	Stable		na_219	Ca2+	4.3204	54.1317	-61.4292	(null)	Stable		as_055	Mg2+	1.63274	4.38528	101.2	(null)	Stable		na_328	Na+	2.34862	64.7894	-141.198	(null)	Stable		na_064	K+	0.6775	67.2289	-115.888	(null)	(null)		sa_035	SO42-	2.73113	8.14319	-63.6074	(null)	Stable		na_112	Cl-
na_301	TDS	45.3447	47.2486	-68.6056	(null)	(null)		eu_010	Ca2+	4.85509	59.5883	11.0967	(null)	Stable		oc_061	Mg2+	1.63727	-38.46	176.699	(null)	(null)		oc_029	Na+	2.3538	-36.59	147.1	(null)	Stable		na_074	K+	0.687136	52.5296	-122.442	(null)	Stable		oc_058	SO42-	2.77384	-28.49	149.48	(null)	(null)		na_157	Cl-
as_015	TDS	46.5755	68.75	161.3	(null)	Stable		oc_012	Ca2+	5.12974	-36.47	145.94	(null)	Stable		oc_052	Mg2+	1.68887	-36.88	147.06	(null)	Stable		na_232	Na+	2.35865	56.1261	-120.056	(null)	Stable		sa_036	K+	0.691135	3.8017	-51.8847	(null)	Stable		oc_061	SO42-	2.8	-38.46	176.699	(null)	(null)		na_014	Cl-
na_066	TDS	48.0361	41.3706	-74.6978	(null)	(null)		sa_031	Ca2+	5.22917	-31.3831	-57.98	(null)	(null)		as_012	Mg2+	1.73577	5.7625	102.15	(null)	(null)		eu_024	Na+	2.44772	46.1647	8.91139	(null)	Stable		na_008	K+	0.697676	46.9393	-123.314	(null)	Stable		oc_025	SO42-	2.8178	-37.02	145.1	(null)	Stable		na_224	Cl-
na_242	TDS	48.4725	38.5307	-77.8136	(null)	Stable		as_001	Ca2+	5.29095	52.5558	136.5	(null)	Stable		na_002	Mg2+	1.76806	44.9536	-65.0025	(null)	Stable		na_288	Na+	2.45626	52.3766	-114.94	(null)	Stable		oc_020	K+	0.706252	-37.33	146.13	(null)	Stable		as_082	SO42-	2.87721	67.48	86.5019	(null)	Stable		na_247	Cl-
sa_008	TDS	49.1366	-0.4733	-76.9825	(null)	Stable		oc_022	Ca2+	5.43475	-36.38	145.39	(null)	Stable		na_310	Mg2+	1.78735	62.3544	-150.012	(null)	Stable		as_012	Na+	2.47601	5.7625	102.15	(null)	(null)		eu_017	K+	0.712923	63.6306	49.4528	(null)	Stable		oc_054	SO42-	2.9451	-36.16	146.23	(null)	Stable		na_278	Cl-
na_237	TDS	50.124	30.7932	-89.8209	(null)	Increasing		oc_058	Ca2+	5.4722	-28.49	149.48	(null)	(null)		oc_020	Mg2+	1.81674	-37.33	146.13	(null)	Stable		na_048	Na+	2.47762	48.905	-116.402	(null)	Stable		na_300	K+	0.734226	46.2162	-67.7279	(null)	(null)		oc_063	SO42-	3.04322	-37.51	148.54	(null)	Stable		as_067	Cl-
na_092	TDS	50.2657	44.4725	-69.6858	(null)	Stable		as_012	Ca2+	5.52887	5.7625	102.15	(null)	(null)		oc_021	Mg2+	1.87331	-37.29	145.82	(null)	Decreasing		sa_005	Na+	2.55175	-8.73667	-63.9203	(null)	Increasing		na_075	K+	0.748341	49.3875	-121.45	(null)	Stable		as_055	SO42-	3.22267	4.38528	101.2	(null)	(null)		na_290	Cl-
oc_054	TDS	50.4936	-36.16	146.23	(null)	Stable		as_053	Ca2+	5.625	34.4369	132.491	(null)	Decreasing		na_242	Mg2+	1.87669	38.5307	-77.8136	(null)	Stable		sa_008	Na+	2.56072	-0.4733	-76.9825	(null)	Stable		na_095	K+	0.750212	65.1333	-123.517	(null)	Stable		na_306	SO42-	3.25	46.4914	-84.4214	(null)	(null)		na_294	Cl-
oc_061	TDS	50.5445	-38.46	176.699	(null)	(null)		na_242	Ca2+	5.85946	38.5307	-77.8136	(null)	Stable		oc_003	Mg2+	1.87824	-37.31	142.36	(null)	Stable		na_322	Na+	2.57887	64.8454	-147.704	(null)	Stable		as_056	K+	0.750942	32.9853	132.928	(null)	Stable		oc_001	SO42-	3.35	-41.8358	171.699	(null)	(null)		na_286	Cl-
na_269	TDS	52.0625	39.3666	-121.647	(null)	(null)		oc_067	Ca2+	6.11805	-38.6833	176.067	(null)	(null)		as_085	Mg2+	1.90078	23.18	114.28	(null)	(null)		as_088	Na+	2.63939	23.0692	112.45	(null)	Stable		na_236	K+	0.759534	55.0719	-118.805	(null)	Stable		as_043	SO42-	3.36187	12.3583	107.934	(null)	(null)		na_287	Cl-
na_306	TDS	53.25	46.4914	-84.4214	(null)	(null)		as_024	Ca2+	6.14932	15.57	103.823	(null)	(null)		oc_069	Mg2+	1.90231	-38.9444	175.189	(null)	(null)		oc_052	Na+	2.64287	-36.88	147.06	(null)	Stable		na_231	K+	0.770053	59.1139	-112.426	(null)	Stable		as_012	SO42-	3.4412	5.7625	102.15	(null)	(null)		na_292	Cl-
na_271	TDS	53.2904	39.1444	-121.576	(null)	(null)		sa_032	Ca2+	6.24524	-30.2494	-57.6128	(null)	(null)		oc_056	Mg2+	1.92065	-36.72	146.95	(null)	Stable		as_038	Na+	2.74627	17.0717	104.985	(null)	(null)		as_036	K+	0.771373	18.53	102.553	(null)	Stable		oc_012	SO42-	3.4688	-36.47	145.94	(null)	Stable		na_297	Cl-
sa_005	TDS	53.5861	-8.73667	-63.9203	(null)	Stable		oc_039	Ca2+	6.30614	-36.53	147.45	(null)	(null)		oc_062	Mg2+	1.97385	-39.8108	175.808	(null)	(null)		oc_042	Na+	2.80993	-36.9472	147.606	(null)	Stable		na_230	K+	0.775863	58.4044	-116.128	(null)	Stable		as_042	SO42-	3.50657	12.61	107.929	(null)	(null)		eu_028	Cl-
oc_003	TDS	53.8696	-37.31	142.36	(null)	Stable		as_013	Ca2+	6.34892	35.395	136.964	(null)	Stable		as_084	Mg2+	2.02315	34.0981	134.426	(null)	Stable		oc_001	Na+	2.81667	-41.8358	171.699	(null)	(null)		na_097	K+	0.776531	60.2431	-123.479	(null)	Stable		oc_065	SO42-	3.67286	-37.66	148.36	(null)	Stable		eu_034	Cl-
as_056	TDS	54.0166	32.9853	132.928	(null)	Stable		oc_068	Ca2+	6.36364	-38.665	176.082	(null)	(null)		as_001	Mg2+	2.02984	52.5558	136.5	(null)	Stable		eu_027	Na+	2.81954	47.3844	9.64222	(null)	Stable		sa_035	K+	0.778085	8.14319	-63.6074	(null)	Stable		eu_026	SO42-	3.96729	66.0022	22	(null)	Stable		eu_014	Cl-
oc_025	TDS	55.5685	-37.02	145.1	(null)	Stable		na_104	Ca2+	6.39438	42.6458	-71.2989	(null)	Stable		oc_055	Mg2+	2.07098	-36.35	146.32	(null)	Stable		na_075	Na+	2.83718	49.3875	-121.45	(null)	Stable		oc_062	K+	0.781538	-39.8108	175.808	(null)	(null)		oc_024	SO42-	4.05217	-36.61	145.22	(null)	Stable		na_098	Cl-
as_085	TDS	55.8548	23.18	114.28	(null)	(null)		af_015	Ca2+	6.40206	9.68917	-1.09194	(null)	(null)		na_296	Mg2+	2.20474	54.6303	-128.428	(null)	(null)		sa_031	Na+	2.95738	-31.3831	-57.98	(null)	(null)		na_269	K+	0.785	39.3666	-121.647	(null)	(null)		as_030	SO42-	4.28517	19.9225	99.85	(null)	Stable		na_099	Cl-
as_001	TDS	55.9543	52.5558	136.5	(null)	(null)		as_014	Ca2+	6.65926	35.2794	136.719	(null)	Stable		oc_054	Mg2+	2.23145	-36.16	146.23	(null)	Stable		as_041	Na+	2.97119	15.4025	105.818	(null)	Stable		oc_021	K+	0.803646	-37.29	145.82	(null)	Stable		as_015	SO42-	4.35292	68.75	161.3	(null)	Stable		as_078	Cl-
oc_063	TDS	56.9954	-37.51	148.54	(null)	Stable		na_008	Ca2+	6.85673	46.9393	-123.314	(null)	Stable		sa_010	Mg2+	2.24714	-4.25	-69.9333	(null)	Stable		na_049	Na+	2.99176	48.4007	-115.319	(null)	Stable		na_102	K+	0.822202	61.6086	-149.073	(null)	Stable		na_008	SO42-	4.52592	46.9393	-123.314	(null)	Stable		na_151	Cl-
na_268	TDS	57.5746	39.5216	-121.548	(null)	Decreasing		sa_005	Ca2+	7.26557	-8.73667	-63.9203	(null)	Stable		na_083	Mg2+	2.27236	42.9356	-73.6517	(null)	(null)		oc_028	Na+	3.05688	-36.25	147.02	(null)	Stable		na_295	K+	0.832407	44.0623	-123.883	(null)	Decreasing		as_036	SO42-	4.5292	18.53	102.553	(null)	Stable		na_158	Cl-
oc_069	TDS	58.0485	-38.9444	175.189	(null)	(null)		sa_029	Ca2+	7.33	-25.2833	-57.6667	(null)	(null)		na_008	Mg2+	2.31012	46.9393	-123.314	(null)	Stable		as_086	Na+	3.13687	24.17	110.8	(null)	(null)		eu_010	K+	0.844583	59.5883	11.0967	(null)	Stable		na_045	SO42-	4.69457	49.0012	-114.476	(null)	Stable		na_138	Cl-
na_002	TDS	59.3105	44.9536	-65.0025	(null)	Stable		sa_008	Ca2+	7.59425	-0.4733	-76.9825	(null)	Stable		sa_007	Mg2+	2.36575	-4.47028	-77.5481	(null)	Stable		na_063	Na+	3.19402	60.6711	-144.747	(null)	Stable		na_323	K+	0.855	67.634	-139.7	(null)	(null)		as_053	SO42-	5.15354	34.4369	132.491	(null)	Decreasing		na_153	Cl-
na_008	TDS	59.3827	46.9393	-123.314	(null)	Stable		na_064	Ca2+	7.66866	67.2289	-115.888	(null)	Stable		af_015	Mg2+	2.37292	9.68917	-1.09194	(null)	(null)		as_040	Na+	3.27717	15.3597	105.832	(null)	(null)		as_084	K+	0.864872	34.0981	134.426	(null)	Stable		as_040	SO42-	5.37977	15.3597	105.832	(null)	(null)		na_154	Cl-
na_296	TDS	62.5	54.6303	-128.428	(null)	(null)		oc_069	Ca2+	7.74615	-38.9444	175.189	(null)	(null)		sa_031	Mg2+	2.3756	-31.3831	-57.98	(null)	(null)		as_089	Na+	3.30642	23.4729	111.298	(null)	(null)		sa_033	K+	0.873315	4.98611	-54.4367	(null)	Stable		eu_010	SO42-	5.50046	59.5883	11.0967	(null)	Stable		na_156	Cl-
na_083	TDS	63.4106	42.9356	-73.6517	(null)	(null)		oc_001	Ca2+	8.025	-41.8358	171.699	(null)	(null)		sa_039	Mg2+	2.38	-22.5364	-44.175	(null)	(null)		oc_056	Na+	3.34464	-36.72	146.95	(null)	Stable		as_035	K+	0.876289	18.135	102.622	(null)	(null)		sa_013	SO42-	5.575	-13.5586	-55.2681	(null)	(null)		na_164	Cl-
na_009	TDS	64.3705	36.7703	-77.1664	(null)	Stable		oc_044	Ca2+	8.05789	-34.84	143.34	(null)	Stable		as_087	Mg2+	2.42741	24.78	110.48	(null)	(null)		na_074	Na+	3.34758	52.5296	-122.442	(null)	Stable		na_308	K+	0.883333	57.4803	-131.75	(null)	(null)		na_301	SO42-	5.84167	47.2486	-68.6056	(null)	(null)		na_165	Cl-
as_019	TDS	65.0242	32.4578	130.657	(null)	Stable		na_269	Ca2+	8.25	39.3666	-121.647	(null)	(null)		sa_005	Mg2+	2.44857	-8.73667	-63.9203	(null)	Increasing		na_269	Na+	3.35	39.3666	-121.647	(null)	(null)		na_094	K+	0.885109	61.8687	-158.114	(null)	Stable		na_242	SO42-	5.84472	38.5307	-77.8136	(null)	Stable		na_187	Cl-
oc_039	TDS	65.977	-36.53	147.45	(null)	(null)		oc_064	Ca2+	8.33333	-37.49	148.17	(null)	Stable		na_306	Mg2+	2.5	46.4914	-84.4214	(null)	Stable		oc_020	Na+	3.38758	-37.33	146.13	(null)	Stable		oc_028	K+	0.895453	-36.25	147.02	(null)	Stable		na_091	SO42-	5.85279	60.4769	-151.082	(null)	Stable		na_035	Cl-
as_084	TDS	66.5626	34.0981	134.426	(null)	Stable		oc_066	Ca2+	8.50909	-37.9333	176.767	(null)	(null)		sa_002	Mg2+	2.57088	-4.12076	-70.0357	(null)	(null)		as_035	Na+	3.40323	18.135	102.622	(null)	(null)		as_053	K+	0.907011	34.4369	132.491	(null)	Stable		oc_069	SO42-	5.95385	-38.9444	175.189	(null)	(null)		na_034	Cl-
oc_064	TDS	71.0143	-37.49	148.17	(null)	Stable		na_268	Ca2+	8.98701	39.5216	-121.548	(null)	Decreasing		oc_068	Mg2+	2.59909	-38.665	176.082	(null)	(null)		na_242	Na+	3.44923	38.5307	-77.8136	(null)	Stable		na_268	K+	0.911644	39.5216	-121.548	(null)	Decreasing		oc_067	SO42-	6.04821	-38.6833	176.067	(null)	(null)		eu_033	Cl-
na_003	TDS	71.1786	30.7008	-84.8592	(null)	Stable		oc_065	Ca2+	9.08683	-37.66	148.36	(null)	Stable		oc_067	Mg2+	2.61331	-38.6833	176.067	(null)	(null)		as_002	Na+	3.45124	26.1937	91.737	(null)	(null)		as_038	K+	0.924435	17.0717	104.985	(null)	(null)		oc_022	SO42-	6.15807	-36.38	145.39	(null)	Stable		na_293	Cl-
na_004	TDS	71.9894	29.9492	-85.0156	(null)	(null)		as_056	Ca2+	9.21871	32.9853	132.928	(null)	Stable		na_309	Mg2+	2.66506	62.7673	-149.693	(null)	Stable		sa_032	Na+	3.56506	-30.2494	-57.6128	(null)	(null)		na_091	K+	0.93796	60.4769	-151.082	(null)	Stable		na_120	SO42-	6.175	41.7792	-100.525	(null)	(null)		sa_015	Cl-
oc_008	TDS	73.997	-39.075	177.129	(null)	(null)		af_003	Ca2+	9.48694	-31.8603	18.6875	(null)	Stable		sa_032	Mg2+	2.67262	-30.2494	-57.6128	(null)	(null)		na_321	Na+	3.58167	41.0499	-123.674	(null)	Decreasing		eu_027	K+	0.954614	47.3844	9.64222	(null)	Stable		as_041	SO42-	6.18198	15.4025	105.818	(null)	Stable		oc_002	Cl-
na_061	TDS	74.7903	41.9872	-72.6058	(null)	Stable		oc_019	Ca2+	9.57232	-28.71	150.93	(null)	(null)		na_300	Mg2+	2.76543	46.2162	-67.7279	(null)	(null)		as_039	Na+	3.58246	16.185	105.317	(null)	(null)		na_002	K+	0.966094	44.9536	-65.0025	(null)	Stable		as_019	SO42-	6.27567	32.4578	130.657	(null)	Stable		eu_038	Cl-
eu_019	TDS	75.1224	59.8333	30.5	(null)	Stable		sa_024	Ca2+	9.575	-25.3667	-57.65	(null)	(null)		oc_058	Mg2+	2.83974	-28.49	149.48	(null)	(null)		as_087	Na+	3.62536	24.78	110.48	(null)	(null)		oc_025	K+	0.973217	-37.02	145.1	(null)	Stable		na_321	SO42-	6.34285	41.0499	-123.674	(null)	Decreasing		eu_039	Cl-
oc_068	TDS	76.2218	-38.665	176.082	(null)	(null)		na_091	Ca2+	9.64945	60.4769	-151.082	(null)	Stable		na_093	Mg2+	2.85424	61.5045	-149.033	(null)	Decreasing		as_016	Na+	3.71226	68.7189	158.799	(null)	Stable		oc_049	K+	0.977812	-37.41	145.56	(null)	Stable		sa_014	SO42-	6.55	-9.63917	-56.0144	(null)	(null)		na_129	Cl-
na_104	TDS	76.4122	42.6458	-71.2989	(null)	Stable		na_002	Ca2+	9.73903	44.9536	-65.0025	(null)	Stable		oc_063	Mg2+	2.91584	-37.51	148.54	(null)	Stable		na_230	Na+	3.76871	58.4044	-116.128	(null)	Stable		na_073	K+	0.985613	39.6249	-123.341	(null)	Stable		oc_062	SO42-	6.64615	-39.8108	175.808	(null)	(null)		na_084	Cl-
na_310	TDS	76.7	62.3544	-150.012	(null)	Stable		eu_018	Ca2+	9.84444	42.3453	-7.86944	(null)	(null)		as_015	Mg2+	2.94853	68.75	161.3	(null)	Stable		na_268	Na+	3.81129	39.5216	-121.548	(null)	Decreasing		oc_010	K+	0.996068	-37.31	145.71	(null)	Stable		na_300	SO42-	6.70248	46.2162	-67.7279	(null)	(null)		na_229	Cl-
na_225	TDS	76.7391	35.4289	-77.5831	(null)	(null)		as_029	Ca2+	10.496	16.9567	104.508	(null)	Stable		oc_064	Mg2+	2.971	-37.49	148.17	(null)	Stable		na_231	Na+	3.90849	59.1139	-112.426	(null)	Stable		na_199	K+	1.0056	37.0198	-88.2806	(null)	Stable		af_013	SO42-	6.75	-6.715	38.6986	(null)	(null)		na_143	Cl-
oc_067	TDS	76.9764	-38.6833	176.067	(null)	(null)		na_301	Ca2+	10.7368	47.2486	-68.6056	(null)	(null)		oc_025	Mg2+	3.00178	-37.02	145.1	(null)	Stable		na_083	Na+	3.97949	42.9356	-73.6517	(null)	(null)		sa_007	K+	1.02468	-4.47028	-77.5481	(null)	Stable		as_039	SO42-	6.81514	16.185	105.317	(null)	(null)		na_109	Cl-
na_226	TDS	77.1812	35.8944	-77.5331	(null)	(null)		as_020	Ca2+	10.7569	38.4861	141.278	(null)	(null)		as_020	Mg2+	3.0062	38.4861	141.278	(null)	(null)		oc_010	Na+	4.01981	-37.31	145.71	(null)	Stable		as_013	K+	1.03316	35.395	136.964	(null)	Stable		oc_068	SO42-	6.83636	-38.665	176.082	(null)	(null)		na_171	Cl-
oc_062	TDS	78.8015	-39.8108	175.808	(null)	(null)		as_030	Ca2+	11.0025	19.9225	99.85	(null)	Stable		na_063	Mg2+	3.05648	60.6711	-144.747	(null)	Stable		as_001	Na+	4.04881	52.5558	136.5	(null)	(null)		na_234	K+	1.03656	59.8694	-111.586	(null)	Stable		as_026	SO42-	6.92189	15.7817	104.136	(null)	Stable		oc_053	Cl-
as_020	TDS	79.6634	38.4861	141.278	(null)	(null)		as_040	Ca2+	11.0676	15.3597	105.832	(null)	(null)		as_016	Mg2+	3.08801	68.7189	158.799	(null)	Stable		na_095	Na+	4.09138	65.1333	-123.517	(null)	Stable		as_080	K+	1.03727	50.3914	103.892	(null)	Stable		as_013	SO42-	7.11261	35.395	136.964	(null)	Stable		oc_073	Cl-
na_274	TDS	82.0616	40.2886	-122.186	(null)	(null)		as_032	Ca2+	11.3813	15.24	105.25	(null)	Stable		na_319	Mg2+	3.175	31.6485	-95.7894	(null)	(null)		oc_021	Na+	4.13205	-37.29	145.82	(null)	Decreasing		af_002	K+	1.04003	-4.28	15.3	(null)	Stable		na_320	SO42-	7.11465	41.3035	-123.535	(null)	Stable		sa_009	Cl-
na_060	TDS	82.5281	46.1814	-123.182	(null)	Stable		oc_014	Ca2+	11.5494	-36.84	144.53	(null)	Stable		na_120	Mg2+	3.27356	41.7792	-100.525	(null)	Increasing		na_295	Na+	4.14778	44.0623	-123.883	(null)	Decreasing		oc_055	K+	1.04177	-36.35	146.32	(null)	Stable		as_056	SO42-	7.17979	32.9853	132.928	(null)	Stable		na_089	Cl-
as_016	TDS	83.691	68.7189	158.799	(null)	Stable		as_019	Ca2+	11.583	32.4578	130.657	(null)	Stable		eu_019	Mg2+	3.38114	59.8333	30.5	(null)	Stable		oc_039	Na+	4.16431	-36.53	147.45	(null)	(null)		as_041	K+	1.05222	15.4025	105.818	(null)	(null)		na_003	SO42-	7.3125	30.7008	-84.8592	(null)	(null)		as_005	Cl-
na_223	TDS	84.3168	35.2581	-77.5858	(null)	(null)		na_083	Ca2+	11.7719	42.9356	-73.6517	(null)	(null)		as_086	Mg2+	3.43936	24.17	110.8	(null)	(null)		as_043	Na+	4.29621	12.3583	107.934	(null)	(null)		na_232	K+	1.05233	56.1261	-120.056	(null)	Stable		as_045	SO42-	7.38042	12	105.467	(null)	(null)		na_101	Cl-
na_093	TDS	85.4466	61.5045	-149.033	(null)	Decreasing		na_273	Ca2+	11.7774	38.4556	-121.502	(null)	Stable		na_268	Mg2+	3.47158	39.5216	-121.548	(null)	Decreasing		sa_039	Na+	4.43611	-22.5364	-44.175	(null)	(null)		na_100	K+	1.07413	61.8181	-120.79	(null)	Decreasing		as_035	SO42-	7.38428	18.135	102.622	(null)	(null)		af_014	Cl-
na_285	TDS	86	34.2444	-80.6542	(null)	(null)		eu_019	Ca2+	11.8162	59.8333	30.5	(null)	Stable		oc_012	Mg2+	3.5146	-36.47	145.94	(null)	Stable		sa_007	Na+	4.44003	-4.47028	-77.5481	(null)	Stable		oc_008	K+	1.078	-39.075	177.129	(null)	(null)		sa_037	SO42-	7.405	-12.5878	-39	(null)	(null)		na_096	Cl-
eu_017	TDS	86.8038	63.6306	49.4528	(null)	Stable		as_085	Ca2+	11.9557	23.18	114.28	(null)	(null)		na_199	Mg2+	3.73059	37.0198	-88.2806	(null)	Stable		as_042	Na+	4.6048	12.61	107.929	(null)	(null)		as_019	K+	1.08189	32.4578	130.657	(null)	Stable		oc_008	SO42-	7.42	-39.075	177.129	(null)	(null)		na_219	Cl-
oc_012	TDS	87.6914	-36.47	145.94	(null)	Stable		as_084	Ca2+	12.0351	34.0981	134.426	(null)	Stable		na_075	Mg2+	3.74428	49.3875	-121.45	(null)	Stable		as_084	Na+	4.66938	34.0981	134.426	(null)	Stable		as_081	K+	1.09397	52.0564	106.667	(null)	Stable		na_302	SO42-	7.48375	45.9505	-66.8691	(null)	(null)		as_015	Cl-
na_309	TDS	88.4055	62.7673	-149.693	(null)	Stable		oc_057	Ca2+	12.1137	-29.39	151.23	(null)	(null)		na_064	Mg2+	3.81656	67.2289	-115.888	(null)	Stable		as_056	Na+	4.71116	32.9853	132.928	(null)	(null)		na_060	K+	1.09683	46.1814	-123.182	(null)	Stable		oc_015	SO42-	7.49862	-37.01	144.54	(null)	Stable		na_045	Cl-
na_063	TDS	88.7004	60.6711	-144.747	(null)	Stable		as_031	Ca2+	12.2564	15.2217	104.861	(null)	Stable		na_269	Mg2+	3.9	39.3666	-121.647	(null)	(null)		oc_049	Na+	4.92371	-37.41	145.56	(null)	Stable		na_310	K+	1.1125	62.3544	-150.012	(null)	(null)		eu_004	SO42-	7.52781	60.5833	17.45	(null)	Increasing		na_050	Cl-
na_320	TDS	89.9103	41.3035	-123.535	(null)	Stable		na_142	Ca2+	12.5	38.1154	-83.5432	(null)	(null)		na_087	Mg2+	3.93232	42.7522	-73.6894	(null)	Stable		as_045	Na+	4.95677	12	105.467	(null)	(null)		as_014	K+	1.13824	35.2794	136.719	(null)	Stable		na_296	SO42-	7.56838	54.6303	-128.428	(null)	Stable		na_001	Cl-
na_076	TDS	91.9104	52.99	-119.01	(null)	Stable		as_033	Ca2+	12.5198	15.335	104.162	(null)	Stable		na_142	Mg2+	3.95	38.1154	-83.5432	(null)	(null)		na_062	Na+	4.97923	61.4651	-144.458	(null)	Stable		oc_064	K+	1.15568	-37.49	148.17	(null)	Stable		as_014	SO42-	7.8	35.2794	136.719	(null)	Stable		na_010	Cl-
na_043	TDS	92.2555	49.1769	-117.718	(null)	Stable		as_083	Ca2+	12.539	34.8	135.633	(null)	Stable		as_082	Mg2+	3.95389	67.48	86.5019	(null)	Stable		na_309	Na+	5.02326	62.7673	-149.693	(null)	Stable		oc_063	K+	1.1614	-37.51	148.54	(null)	Stable		na_273	SO42-	7.82612	38.4556	-121.502	(null)	Stable		na_289	Cl-
na_272	TDS	92.4583	39.2142	-121.999	(null)	(null)		as_041	Ca2+	12.5681	15.4025	105.818	(null)	Stable		na_062	Mg2+	3.99074	61.4651	-144.458	(null)	Stable		as_019	Na+	5.04817	32.4578	130.657	(null)	Stable		oc_024	K+	1.16822	-36.61	145.22	(null)	Stable		as_023	SO42-	7.84693	16.4933	102.128	(null)	Stable		na_323	Cl-
na_217	TDS	92.4747	31.5467	-87.5125	(null)	(null)		oc_008	Ca2+	12.78	-39.075	177.129	(null)	(null)		na_060	Mg2+	4.08751	46.1814	-123.182	(null)	Stable		eu_017	Na+	5.05639	63.6306	49.4528	(null)	Stable		oc_054	K+	1.16901	-36.16	146.23	(null)	Stable		sa_010	SO42-	7.8524	-4.25	-69.9333	(null)	Stable		na_064	Cl-
as_082	TDS	92.4795	67.48	86.5019	(null)	Stable		oc_030	Ca2+	12.7919	-36.98	143.96	(null)	Stable		as_057	Mg2+	4.09491	36.1806	139.475	(null)	Stable		eu_019	Na+	5.21863	59.8333	30.5	(null)	Stable		na_087	K+	1.18333	42.7522	-73.6894	(null)	(null)		sa_039	SO42-	7.90146	-22.5364	-44.175	(null)	(null)		na_296	Cl-
na_211	TDS	92.5969	32.4431	-90.9142	(null)	Stable		as_036	Ca2+	12.8087	18.53	102.553	(null)	Stable		na_043	Mg2+	4.21355	49.1769	-117.718	(null)	Stable		na_008	Na+	5.38476	46.9393	-123.314	(null)	Stable		na_273	K+	1.23848	38.4556	-121.502	(null)	Stable		eu_018	SO42-	7.92083	42.3453	-7.86944	(null)	(null)		na_097	Cl-
na_086	TDS	93.1704	42.7886	-73.6744	(null)	(null)		as_016	Ca2+	12.8554	68.7189	158.799	(null)	Stable		na_198	Mg2+	4.27451	35.0115	-85.6975	(null)	Decreasing		na_325	Na+	5.45237	63.388	-143.749	(null)	Stable		as_088	K+	1.2415	23.0692	112.45	(null)	Stable		as_032	SO42-	7.9944	15.24	105.25	(null)	Stable		na_076	Cl-
na_321	TDS	93.3152	41.0499	-123.674	(null)	Decreasing		as_039	Ca2+	13.0101	16.185	105.317	(null)	(null)		na_197	Mg2+	4.378	35.0868	-85.2784	(null)	Stable		as_013	Na+	5.54771	35.395	136.964	(null)	Stable		na_235	K+	1.24825	55.7156	-117.622	(null)	Stable		na_050	SO42-	8.24328	50.8856	-116.043	(null)	Stable		sa_008	Cl-
oc_024	TDS	94.1258	-36.61	145.22	(null)	Stable		na_320	Ca2+	13.1641	41.3035	-123.535	(null)	Stable		na_282	Mg2+	4.39	34.1083	-117.101	(null)	(null)		na_300	Na+	5.73671	46.2162	-67.7279	(null)	(null)		sa_010	K+	1.26964	-4.25	-69.9333	(null)	Stable		sa_002	SO42-	8.24689	-4.12076	-70.0357	(null)	(null)		na_328	Cl-
na_273	TDS	96.6149	38.4556	-121.502	(null)	Stable		as_037	Ca2+	13.2101	17.8667	103.774	(null)	(null)		as_002	Mg2+	4.41748	26.1937	91.737	(null)	(null)		as_080	Na+	5.75636	50.3914	103.892	(null)	Stable		oc_065	K+	1.27617	-37.66	148.36	(null)	Stable		eu_045	SO42-	8.24725	55.6033	-2.77861	(null)	Stable		na_105	Cl-
na_198	TDS	97.5482	35.0115	-85.6975	(null)	Decreasing		as_015	Ca2+	13.2177	68.75	161.3	(null)	Stable		na_074	Mg2+	4.44518	52.5296	-122.442	(null)	Stable		na_060	Na+	5.84274	46.1814	-123.182	(null)	Stable		sa_008	K+	1.27962	-0.4733	-76.9825	(null)	Stable		as_029	SO42-	8.24895	16.9567	104.508	(null)	Stable		sa_035	Cl-
na_065	TDS	97.9239	40.2217	-74.7783	(null)	Stable		na_306	Ca2+	13.2833	46.4914	-84.4214	(null)	Stable		eu_013	Mg2+	4.44806	47.8833	1.91667	(null)	Stable		na_102	Na+	5.87784	61.6086	-149.073	(null)	Stable		na_328	K+	1.29832	64.7894	-141.198	(null)	Stable		na_237	SO42-	8.28649	30.7932	-89.8209	(null)	Increasing		na_059	Cl-
af_012	TDS	98.9795	5.11	-1.61444	(null)	(null)		eu_017	Ca2+	13.5012	63.6306	49.4528	(null)	Stable		sa_029	Mg2+	4.5	-25.2833	-57.6667	(null)	(null)		na_236	Na+	5.92586	55.0719	-118.805	(null)	Stable		na_320	K+	1.3079	41.3035	-123.535	(null)	Stable		oc_050	SO42-	8.3	-35	148.583	(null)	(null)		na_094	Cl-
na_199	TDS	99.2067	37.0198	-88.2806	(null)	Stable		na_003	Ca2+	13.5764	30.7008	-84.8592	(null)	Stable		oc_039	Mg2+	4.62155	-36.53	147.45	(null)	(null)		na_142	Na+	6	38.1154	-83.5432	(null)	(null)		as_042	K+	1.31313	12.61	107.929	(null)	(null)		na_075	SO42-	8.31511	49.3875	-121.45	(null)	Stable		sa_005	Cl-
na_197	TDS	99.8521	35.0868	-85.2784	(null)	Stable		af_001	Ca2+	14.0577	-34.0658	20.4042	(null)	(null)		as_025	Mg2+	4.62226	17.1167	105.8	(null)	Stable		as_030	Na+	6.00054	19.9225	99.85	(null)	Stable		as_043	K+	1.31793	12.3583	107.934	(null)	(null)		as_031	SO42-	8.36463	15.2217	104.861	(null)	Stable		na_043	Cl-
na_142	TDS	101	38.1154	-83.5432	(null)	Stable		sa_017	Ca2+	14.1182	-1.71667	-79.9933	(null)	(null)		eu_017	Mg2+	4.63907	63.6306	49.4528	(null)	Stable		af_009	Na+	6.02146	-30.8306	26.9214	(null)	(null)		af_009	K+	1.3184	-30.8306	26.9214	(null)	(null)		na_308	SO42-	8.475	57.4803	-131.75	(null)	(null)		af_002	Cl-
oc_065	TDS	101.447	-37.66	148.36	(null)	Stable		na_296	Ca2+	14.3229	54.6303	-128.428	(null)	Stable		as_052	Mg2+	4.66545	56.5686	84.9	(null)	Stable		as_014	Na+	6.02337	35.2794	136.719	(null)	Stable		na_291	K+	1.326	49.7067	-112.863	(null)	Stable		eu_017	SO42-	8.53689	63.6306	49.4528	(null)	Stable		na_091	Cl-
sa_010	TDS	103.162	-4.25	-69.9333	(null)	Stable		na_060	Ca2+	14.4762	46.1814	-123.182	(null)	Stable		oc_066	Mg2+	4.67182	-37.9333	176.767	(null)	(null)		as_053	Na+	6.0869	34.4369	132.491	(null)	Stable		na_322	K+	1.33304	64.8454	-147.704	(null)	Stable		na_047	SO42-	8.62883	45.5876	-120.409	(null)	Stable		na_120	Cl-
as_022	TDS	104.546	70.6667	127.333	(null)	Stable		oc_062	Ca2+	14.7308	-39.8108	175.808	(null)	(null)		na_102	Mg2+	4.67592	61.6086	-149.073	(null)	Stable		na_003	Na+	6.21875	30.7008	-84.8592	(null)	(null)		na_080	K+	1.35167	37.3738	-121.933	(null)	(null)		na_282	SO42-	8.77	34.1083	-117.101	(null)	(null)		na_042	Cl-
na_095	TDS	104.646	65.1333	-123.517	(null)	(null)		af_013	Ca2+	15.3067	-6.715	38.6986	(null)	(null)		na_208	Mg2+	4.79387	43.7525	-101.525	(null)	(null)		as_023	Na+	6.26686	16.4933	102.128	(null)	Stable		as_055	K+	1.36912	4.38528	101.2	(null)	Stable		af_009	SO42-	8.90144	-30.8306	26.9214	(null)	(null)		as_036	Cl-
sa_002	TDS	105.336	-4.12076	-70.0357	(null)	(null)		na_065	Ca2+	15.3088	40.2217	-74.7783	(null)	Stable		as_088	Mg2+	4.84667	23.0692	112.45	(null)	Stable		as_082	Na+	6.29611	67.48	86.5019	(null)	Stable		sa_002	K+	1.37064	-4.12076	-70.0357	(null)	(null)		na_060	SO42-	8.95093	46.1814	-123.182	(null)	Stable		na_288	Cl-
na_062	TDS	105.421	61.4651	-144.458	(null)	Stable		as_045	Ca2+	15.3694	12	105.467	(null)	(null)		as_089	Mg2+	4.85336	23.4729	111.298	(null)	(null)		oc_062	Na+	6.31538	-39.8108	175.808	(null)	(null)		sa_031	K+	1.37101	-31.3831	-57.98	(null)	(null)		as_088	SO42-	9.14015	23.0692	112.45	(null)	Stable		na_322	Cl-
na_322	TDS	105.894	64.8454	-147.704	(null)	Stable		af_012	Ca2+	15.6663	5.11	-1.61444	(null)	(null)		af_012	Mg2+	4.9875	5.11	-1.61444	(null)	(null)		oc_055	Na+	6.35276	-36.35	146.32	(null)	Stable		na_104	K+	1.37156	42.6458	-71.2989	(null)	Stable		as_001	SO42-	9.35568	52.5558	136.5	(null)	Stable		na_269	Cl-
na_044	TDS	107.361	45.61	-121.17	(null)	Stable		na_310	Ca2+	15.6929	62.3544	-150.012	(null)	Stable		na_323	Mg2+	5.14125	67.634	-139.7	(null)	(null)		na_199	Na+	6.53151	37.0198	-88.2806	(null)	Stable		oc_039	K+	1.37772	-36.53	147.45	(null)	(null)		as_038	SO42-	9.39212	17.0717	104.985	(null)	(null)		eu_026	Cl-
na_239	TDS	108.571	39.4475	-78.6542	(null)	(null)		as_026	Ca2+	15.6956	15.7817	104.136	(null)	Stable		na_065	Mg2+	5.15599	40.2217	-74.7783	(null)	Stable		na_234	Na+	6.58322	59.8694	-111.586	(null)	Stable		as_040	K+	1.38349	15.3597	105.832	(null)	(null)		na_056	SO42-	9.47708	45.9029	-119.327	(null)	(null)		sa_043	Cl-
na_094	TDS	109.661	61.8687	-158.114	(null)	Stable		as_035	Ca2+	15.7409	18.135	102.622	(null)	(null)		na_209	Mg2+	5.21735	43.7483	-99.5565	(null)	Stable		as_025	Na+	6.60075	17.1167	105.8	(null)	Increasing		na_266	K+	1.39465	38.5085	-122.928	(null)	Stable		na_074	SO42-	9.53165	52.5296	-122.442	(null)	Stable		as_040	Cl-
oc_058	TDS	110.099	-28.49	149.48	(null)	(null)		na_254	Ca2+	15.8385	18.2407	-66.0092	(null)	Stable		na_172	Mg2+	5.23388	42.7397	-98.2228	(null)	Stable		oc_064	Na+	6.61538	-37.49	148.17	(null)	Stable		na_065	K+	1.40398	40.2217	-74.7783	(null)	Stable		na_059	SO42-	9.77571	49.02	-117.6	(null)	Stable		na_232	Cl-
sa_007	TDS	110.973	-4.47028	-77.5481	(null)	Stable		na_095	Ca2+	16.7777	65.1333	-123.517	(null)	Stable		oc_024	Mg2+	5.32144	-36.61	145.22	(null)	Stable		na_002	Na+	6.66797	44.9536	-65.0025	(null)	Stable		na_005	K+	1.41309	54.7222	-113.286	(null)	Stable		sa_007	SO42-	9.87227	-4.47028	-77.5481	(null)	Stable		na_306	Cl-
na_299	TDS	111.107	45.4069	-92.6469	(null)	Stable		na_308	Ca2+	16.8417	57.4803	-131.75	(null)	(null)		as_064	Mg2+	5.38257	31.98	120.88	(null)	(null)		na_310	Na+	6.73958	62.3544	-150.012	(null)	(null)		na_282	K+	1.42	34.1083	-117.101	(null)	(null)		na_043	SO42-	10.1953	49.1769	-117.718	(null)	Stable		na_069	Cl-
na_073	TDS	111.97	39.6249	-123.341	(null)	Stable		na_075	Ca2+	17.0707	49.3875	-121.45	(null)	Stable		na_044	Mg2+	5.45491	45.61	-121.17	(null)	Stable		na_237	Na+	6.81579	30.7932	-89.8209	(null)	Increasing		as_048	K+	1.42418	15.3183	105.5	(null)	Stable		oc_044	SO42-	10.246	-34.84	143.34	(null)	Stable		na_231	Cl-
na_001	TDS	114.028	60.12	-137.97	(null)	(null)		oc_033	Ca2+	17.0744	-37.1	144.05	(null)	Stable		eu_043	Mg2+	5.46214	51.4289	-0.317222	(null)	Stable		na_120	Na+	6.98625	41.7792	-100.525	(null)	(null)		eu_041	K+	1.42479	64.1431	41.9222	(null)	Stable		sa_005	SO42-	10.3493	-8.73667	-63.9203	(null)	Stable		oc_052	Cl-
na_048	TDS	114.891	48.905	-116.402	(null)	Stable		as_082	Ca2+	17.1719	67.48	86.5019	(null)	Stable		na_322	Mg2+	5.477	64.8454	-147.704	(null)	Stable		na_198	Na+	7.07621	35.0115	-85.6975	(null)	Decreasing		na_197	K+	1.43208	35.0868	-85.2784	(null)	Stable		na_053	SO42-	10.715	46.7585	-118.149	(null)	Stable		na_236	Cl-
oc_022	TDS	115.259	-36.38	145.39	(null)	Stable		as_022	Ca2+	17.1807	70.6667	127.333	(null)	Increasing		as_081	Mg2+	5.48265	52.0564	106.667	(null)	Stable		oc_069	Na+	7.1	-38.9444	175.189	(null)	(null)		na_198	K+	1.4493	35.0115	-85.6975	(null)	Decreasing		na_002	SO42-	10.8505	44.9536	-65.0025	(null)	Stable		na_093	Cl-
na_025	TDS	115.386	38.5292	-107.648	(null)	(null)		na_076	Ca2+	17.9389	52.99	-119.01	(null)	Stable		oc_022	Mg2+	5.57302	-36.38	145.39	(null)	Stable		as_081	Na+	7.13774	52.0564	106.667	(null)	Stable		as_039	K+	1.46228	16.185	105.317	(null)	(null)		as_024	SO42-	11.0529	15.57	103.823	(null)	(null)		na_301	Cl-
af_013	TDS	116.405	-6.715	38.6986	(null)	(null)		na_321	Ca2+	18.0204	41.0499	-123.674	(null)	Decreasing		sa_024	Mg2+	5.575	-25.3667	-57.65	(null)	(null)		as_064	Na+	7.15277	31.98	120.88	(null)	(null)		na_082	K+	1.46667	42.2319	-73.3547	(null)	Stable		oc_019	SO42-	11.1395	-28.71	150.93	(null)	(null)		sa_025	Cl-
na_046	TDS	118.608	43.8261	-111.904	(null)	(null)		sa_010	Ca2+	18.043	-4.25	-69.9333	(null)	Stable		as_022	Mg2+	5.59081	70.6667	127.333	(null)	Stable		na_197	Na+	7.19163	35.0868	-85.2784	(null)	Stable		as_025	K+	1.47798	17.1167	105.8	(null)	Increasing		as_027	SO42-	11.1429	16.35	102.963	(null)	(null)		na_315	Cl-
na_087	TDS	119.85	42.7522	-73.6894	(null)	Stable		na_043	Ca2+	18.7114	49.1769	-117.718	(null)	Stable		eu_037	Mg2+	5.59475	43.6769	4.62861	(null)	(null)		sa_002	Na+	7.21247	-4.12076	-70.0357	(null)	(null)		sa_005	K+	1.48089	-8.73667	-63.9203	(null)	Increasing		oc_014	SO42-	11.3039	-36.84	144.53	(null)	Stable		na_268	Cl-
na_103	TDS	120.007	30.19	-92.5906	(null)	Stable		as_057	Ca2+	18.7384	36.1806	139.475	(null)	Stable		oc_019	Mg2+	5.67172	-28.71	150.93	(null)	(null)		as_049	Na+	7.25932	19.9389	102.211	(null)	Stable		na_307	K+	1.4942	45.0061	-74.7953	(null)	Decreasing		na_104	SO42-	11.3898	42.6458	-71.2989	(null)	Stable		na_074	Cl-
na_218	TDS	120.138	31.7569	-88.125	(null)	(null)		as_050	Ca2+	18.9468	66.6194	66.55	(null)	Stable		as_050	Mg2+	5.67653	66.6194	66.55	(null)	Stable		as_046	Na+	7.26134	17.9281	102.62	(null)	Stable		na_044	K+	1.50216	45.61	-121.17	(null)	Stable		sa_029	SO42-	11.4	-25.2833	-57.6667	(null)	(null)		as_002	Cl-
as_057	TDS	120.299	36.1806	139.475	(null)	Stable		af_006	Ca2+	19.1261	-22.935	28.0042	(null)	Stable		eu_024	Mg2+	5.75757	46.1647	8.91139	(null)	Stable		as_058	Na+	7.3	30.7781	117.635	(null)	(null)		as_087	K+	1.50797	24.78	110.48	(null)	(null)		as_084	SO42-	11.66	34.0981	134.426	(null)	Stable		oc_029	Cl-
na_328	TDS	121.196	64.7894	-141.198	(null)	Stable		na_309	Ca2+	19.2185	62.7673	-149.693	(null)	Stable		na_251	Mg2+	6.07158	35.618	-106.324	(null)	Stable		na_073	Na+	7.35325	39.6249	-123.341	(null)	Stable		as_049	K+	1.51768	19.9389	102.211	(null)	Stable		as_050	SO42-	11.6652	66.6194	66.55	(null)	Stable		na_298	Cl-
na_234	TDS	121.533	59.8694	-111.586	(null)	Stable		as_052	Ca2+	19.3187	56.5686	84.9	(null)	Stable		na_094	Mg2+	6.10383	61.8687	-158.114	(null)	Stable		na_044	Na+	7.52014	45.61	-121.17	(null)	Stable		af_011	K+	1.522	-29.1616	23.6964	(null)	Stable		as_087	SO42-	11.6948	24.78	110.48	(null)	(null)		na_075	Cl-
na_230	TDS	123.299	58.4044	-116.128	(null)	Stable		na_197	Ca2+	19.6925	35.0868	-85.2784	(null)	Stable		na_254	Mg2+	6.15625	18.2407	-66.0092	(null)	Stable		oc_008	Na+	7.54	-39.075	177.129	(null)	(null)		sa_032	K+	1.53223	-30.2494	-57.6128	(null)	(null)		as_022	SO42-	11.8151	70.6667	127.333	(null)	Stable		as_041	Cl-
na_045	TDS	124.048	49.0012	-114.476	(null)	Stable		na_198	Ca2+	19.7295	35.0115	-85.6975	(null)	Decreasing		sa_017	Mg2+	6.2198	-1.71667	-79.9933	(null)	(null)		na_210	Na+	7.56929	43.1981	-90.4433	(null)	Stable		na_325	K+	1.54203	63.388	-143.749	(null)	Stable		sa_024	SO42-	12.25	-25.3667	-57.65	(null)	(null)		eu_021	Cl-
na_139	TDS	124.245	36.4267	-93.6208	(null)	Stable		oc_032	Ca2+	20.1397	-36.81	143.91	(null)	Stable		na_273	Mg2+	6.2417	38.4556	-121.502	(null)	Stable		na_155	Na+	7.74	43.027	-91.1726	(null)	(null)		na_003	K+	1.55625	30.7008	-84.8592	(null)	(null)		na_110	SO42-	12.2906	54.3542	-110.212	(null)	Stable		eu_004	Cl-
na_026	TDS	125.784	38.5175	-106.995	(null)	(null)		na_074	Ca2+	20.1571	52.5296	-122.442	(null)	Stable		oc_065	Mg2+	6.25965	-37.66	148.36	(null)	Stable		sa_010	Na+	7.85622	-4.25	-69.9333	(null)	Stable		eu_019	K+	1.566	59.8333	30.5	(null)	Stable		as_048	SO42-	12.3266	15.3183	105.5	(null)	Stable		eu_010	Cl-
as_025	TDS	127.671	17.1167	105.8	(null)	Increasing		na_044	Ca2+	20.1706	45.61	-121.17	(null)	Stable		na_076	Mg2+	6.32553	52.99	-119.01	(null)	Stable		na_312	Na+	7.93979	40.2548	-76.8861	(null)	Stable		na_242	K+	1.57775	38.5307	-77.8136	(null)	Stable		as_065	SO42-	12.3459	30.6211	114.322	(null)	Stable		as_055	Cl-
na_282	TDS	130.5	34.1083	-117.101	(null)	(null)		sa_002	Ca2+	20.1796	-4.12076	-70.0357	(null)	(null)		as_021	Mg2+	6.42634	72.3333	126.667	(null)	Decreasing		na_125	Na+	8.05278	40.287	-84.1499	(null)	(null)		as_045	K+	1.58281	12	105.467	(null)	(null)		as_086	SO42-	12.5676	24.17	110.8	(null)	(null)		sa_033	Cl-
na_082	TDS	132.642	42.2319	-73.3547	(null)	Stable		na_063	Ca2+	20.4192	60.6711	-144.747	(null)	Stable		eu_040	Mg2+	6.44614	48.8553	2.35451	(null)	Decreasing		as_048	Na+	8.06369	15.3183	105.5	(null)	Stable		as_047	K+	1.6075	17.3983	104.803	(null)	(null)		af_011	SO42-	12.928	-29.1616	23.6964	(null)	Stable		as_030	Cl-
na_231	TDS	132.642	59.1139	-112.426	(null)	Stable		af_011	Ca2+	20.6862	-29.1616	23.6964	(null)	Stable		na_051	Mg2+	6.45525	35.9264	-111.567	(null)	Stable		na_082	Na+	8.08357	42.2319	-73.3547	(null)	Stable		na_062	K+	1.61907	61.4651	-144.458	(null)	Stable		na_096	SO42-	12.9359	60.05	-128.9	(null)	Stable		oc_056	Cl-
na_100	TDS	132.808	61.8181	-120.79	(null)	Decreasing		as_021	Ca2+	20.823	72.3333	126.667	(null)	Decreasing		na_234	Mg2+	6.4764	59.8694	-111.586	(null)	Stable		na_240	Na+	8.11021	38.9294	-77.1172	(null)	Stable		as_086	K+	1.6249	24.17	110.8	(null)	(null)		na_266	SO42-	13.0733	38.5085	-122.928	(null)	Stable		oc_028	Cl-
na_300	TDS	132.883	46.2162	-67.7279	(null)	(null)		na_047	Ca2+	20.8514	45.5876	-120.409	(null)	Stable		na_127	Mg2+	6.49868	37.2694	-85.8881	(null)	Stable		na_100	Na+	8.18769	61.8181	-120.79	(null)	Decreasing		oc_070	K+	1.66794	-37.78	145.61	(null)	Stable		as_033	SO42-	13.2143	15.335	104.162	(null)	Stable		na_230	Cl-
na_313	TDS	134.502	39.6579	-76.1742	(null)	Stable		na_199	Ca2+	21.0015	37.0198	-88.2806	(null)	Stable		na_232	Mg2+	6.61137	56.1261	-120.056	(null)	Stable		na_320	Na+	8.28526	41.3035	-123.535	(null)	Stable		oc_069	K+	1.66923	-38.9444	175.189	(null)	(null)		as_004	SO42-	13.2264	15.6708	100.112	(null)	(null)		as_038	Cl-
na_210	TDS	136.392	43.1981	-90.4433	(null)	Stable		oc_040	Ca2+	21.2126	-36.55	147.51	(null)	(null)		na_313	Mg2+	6.63852	39.6579	-76.1742	(null)	Stable		na_065	Na+	8.433	40.2217	-74.7783	(null)	Stable		oc_040	K+	1.67073	-36.55	147.51	(null)	(null)		as_047	SO42-	13.2359	17.3983	104.803	(null)	(null)		as_043	Cl-
na_121	TDS	136.536	35.93	-87.7431	(null)	(null)		na_073	Ca2+	21.3052	39.6249	-123.341	(null)	Stable		as_004	Mg2+	6.69716	15.6708	100.112	(null)	Stable		oc_061	Na+	8.51818	-38.46	176.699	(null)	(null)		na_237	K+	1.70903	30.7932	-89.8209	(null)	Increasing		na_197	SO42-	13.2927	35.0868	-85.2784	(null)	Stable		as_012	Cl-
na_049	TDS	138.132	48.4007	-115.319	(null)	Stable		oc_013	Ca2+	21.9037	-36.33	144.7	(null)	Decreasing		na_073	Mg2+	6.69945	39.6249	-123.341	(null)	Stable		eu_037	Na+	8.65848	43.6769	4.62861	(null)	(null)		na_312	K+	1.71215	40.2548	-76.8861	(null)	Stable		na_199	SO42-	13.4072	37.0198	-88.2806	(null)	Stable		sa_030	Cl-
na_312	TDS	138.237	40.2548	-76.8861	(null)	Stable		oc_015	Ca2+	21.9622	-37.01	144.54	(null)	Stable		na_320	Mg2+	6.81511	41.3035	-123.535	(null)	Stable		oc_054	Na+	8.67712	-36.16	146.23	(null)	Stable		as_046	K+	1.73036	17.9281	102.62	(null)	Stable		na_254	SO42-	13.5989	18.2407	-66.0092	(null)	Stable		na_048	Cl-
na_102	TDS	138.599	61.6086	-149.073	(null)	Stable		na_228	Ca2+	22.087	40.7261	-74.3897	(null)	Increasing		na_325	Mg2+	6.81811	63.388	-143.749	(null)	Stable		na_202	Na+	8.69	40.0693	-93.638	(null)	(null)		af_005	K+	1.76665	-25.4361	31.9822	(null)	Stable		na_310	SO42-	13.6042	62.3544	-150.012	(null)	(null)		as_042	Cl-
na_325	TDS	140.113	63.388	-143.749	(null)	Stable		sa_007	Ca2+	22.2328	-4.47028	-77.5481	(null)	Stable		na_100	Mg2+	6.96642	61.8181	-120.79	(null)	Decreasing		na_273	Na+	8.90475	38.4556	-121.502	(null)	Stable		as_089	K+	1.78487	23.4729	111.298	(null)	(null)		na_309	SO42-	13.6502	62.7673	-149.693	(null)	Stable		sa_027	Cl-
na_289	TDS	141.033	52.0028	-116.472	(null)	Stable		na_120	Ca2+	22.5033	41.7792	-100.525	(null)	Increasing		na_253	Mg2+	6.97087	35.0892	-106.681	(null)	Stable		as_085	Na+	9.03998	23.18	114.28	(null)	(null)		na_063	K+	1.78833	60.6711	-144.747	(null)	Stable		as_037	SO42-	13.8883	17.8667	103.774	(null)	(null)		na_172	Cl-
na_329	TDS	142.071	65.8756	-149.718	(null)	Stable		na_240	Ca2+	22.5506	38.9294	-77.1172	(null)	Stable		eu_016	Mg2+	6.98217	50.7837	5.72044	(null)	Stable		af_011	Na+	9.10026	-29.1616	23.6964	(null)	Stable		na_127	K+	1.79368	37.2694	-85.8881	(null)	Stable		na_095	SO42-	14.1353	65.1333	-123.517	(null)	Stable		eu_024	Cl-
af_011	TDS	142.746	-29.1616	23.6964	(null)	Stable		na_093	Ca2+	22.5589	61.5045	-149.033	(null)	Decreasing		af_003	Mg2+	6.99596	-31.8603	18.6875	(null)	Stable		oc_025	Na+	9.18788	-37.02	145.1	(null)	Stable		oc_068	K+	1.79545	-38.665	176.082	(null)	(null)		as_085	SO42-	14.1418	23.18	114.28	(null)	(null)		as_023	Cl-
na_214	TDS	143.984	45.1119	-110.794	(null)	(null)		oc_060	Ca2+	22.5662	-36.9	142.64	(null)	Stable		na_312	Mg2+	7.03044	40.2548	-76.8861	(null)	Stable		eu_029	Na+	9.27155	47.5667	7.585	(null)	Stable		na_022	K+	1.80233	41.5164	-109.449	(null)	Stable		as_052	SO42-	14.1605	56.5686	84.9	(null)	Stable		oc_001	Cl-
na_304	TDS	144.139	45.3258	-87.6633	(null)	(null)		na_087	Ca2+	22.7867	42.7522	-73.6894	(null)	Stable		na_321	Mg2+	7.07119	41.0499	-123.674	(null)	Decreasing		oc_070	Na+	9.27904	-37.78	145.61	(null)	Stable		eu_029	K+	1.80604	47.5667	7.585	(null)	Stable		na_083	SO42-	14.3084	42.9356	-73.6517	(null)	(null)		sa_036	Cl-
na_047	TDS	144.453	45.5876	-120.409	(null)	Stable		af_005	Ca2+	22.937	-25.4361	31.9822	(null)	Stable		as_044	Mg2+	7.15954	20.2731	100.092	(null)	Stable		eu_041	Na+	9.40688	64.1431	41.9222	(null)	Stable		as_022	K+	1.83817	70.6667	127.333	(null)	Stable		na_198	SO42-	14.4412	35.0115	-85.6975	(null)	Decreasing		sa_028	Cl-
na_254	TDS	145.027	18.2407	-66.0092	(null)	Stable		as_025	Ca2+	22.9387	17.1167	105.8	(null)	Stable		na_095	Mg2+	7.16259	65.1333	-123.517	(null)	Stable		as_020	Na+	9.48889	38.4861	141.278	(null)	(null)		na_033	K+	1.84464	39.9789	-109.179	(null)	Stable		as_002	SO42-	14.9221	26.1937	91.737	(null)	(null)		eu_017	Cl-
oc_019	TDS	145.643	-28.71	150.93	(null)	(null)		na_282	Ca2+	23.1	34.1083	-117.101	(null)	(null)		as_062	Mg2+	7.16326	29.74	116	(null)	Stable		na_127	Na+	9.52479	37.2694	-85.8881	(null)	Stable		na_313	K+	1.8548	39.6579	-76.1742	(null)	Stable		oc_039	SO42-	14.9413	-36.53	147.45	(null)	(null)		na_063	Cl-
as_002	TDS	145.931	26.1937	91.737	(null)	(null)		as_027	Ca2+	23.1046	16.35	102.963	(null)	(null)		na_096	Mg2+	7.17222	60.05	-128.9	(null)	(null)		as_047	Na+	9.57677	17.3983	104.803	(null)	(null)		as_044	K+	1.85594	20.2731	100.092	(null)	Stable		eu_019	SO42-	14.988	59.8333	30.5	(null)	Stable		sa_013	Cl-
na_096	TDS	147.476	60.05	-128.9	(null)	(null)		na_210	Ca2+	23.2509	43.1981	-90.4433	(null)	Stable		as_058	Mg2+	7.17455	30.7781	117.635	(null)	Stable		as_022	Na+	9.58003	70.6667	127.333	(null)	Stable		na_309	K+	1.85881	62.7673	-149.693	(null)	Stable		na_210	SO42-	15.0063	43.1981	-90.4433	(null)	Stable		sa_031	Cl-
af_003	TDS	148.352	-31.8603	18.6875	(null)	Stable		as_081	Ca2+	23.2884	52.0564	106.667	(null)	Stable		eu_030	Mg2+	7.20515	49.0333	8.30278	(null)	(null)		oc_040	Na+	9.73423	-36.55	147.51	(null)	(null)		na_220	K+	1.8625	56.3831	-94.5831	(null)	(null)		na_048	SO42-	15.0543	48.905	-116.402	(null)	Stable		as_035	Cl-
na_324	TDS	148.462	66.9906	-143.138	(null)	(null)		na_266	Ca2+	23.4577	38.5085	-122.928	(null)	Stable		na_230	Mg2+	7.30625	58.4044	-116.128	(null)	Stable		na_145	Na+	9.8125	39.7484	-83.9313	(null)	(null)		eu_024	K+	1.87117	46.1647	8.91139	(null)	Stable		as_025	SO42-	15.1724	17.1167	105.8	(null)	Stable		na_291	Cl-
as_081	TDS	151.11	52.0564	106.667	(null)	Increasing		na_313	Ca2+	23.4887	39.6579	-76.1742	(null)	Stable		eu_015	Mg2+	7.3086	51.7156	4.89333	(null)	Stable		as_044	Na+	9.96342	20.2731	100.092	(null)	Stable		na_032	K+	1.8809	40.0139	-109.081	(null)	Stable		na_073	SO42-	15.2235	39.6249	-123.341	(null)	Stable		sa_032	Cl-
as_088	TDS	151.439	23.0692	112.45	(null)	Stable		as_002	Ca2+	23.7468	26.1937	91.737	(null)	(null)		na_262	Mg2+	7.3176	35.8747	-106.142	(null)	Stable		na_087	Na+	10	42.7522	-73.6894	(null)	(null)		na_254	K+	1.89792	18.2407	-66.0092	(null)	Stable		as_016	SO42-	15.4085	68.7189	158.799	(null)	Stable		na_325	Cl-
na_120	TDS	151.859	41.7792	-100.525	(null)	Increasing		na_053	Ca2+	24.0579	46.7585	-118.149	(null)	Stable		af_013	Mg2+	7.3525	-6.715	38.6986	(null)	(null)		na_266	Na+	10.1289	38.5085	-122.928	(null)	Stable		na_136	K+	1.89836	39.5834	-88.4134	(null)	Stable		na_044	SO42-	15.5153	45.61	-121.17	(null)	Stable		sa_026	Cl-
na_058	TDS	151.974	46.2536	-119.477	(null)	Stable		na_322	Ca2+	24.2276	64.8454	-147.704	(null)	Stable		na_328	Mg2+	7.38996	64.7894	-141.198	(null)	Stable		oc_063	Na+	10.1416	-37.51	148.54	(null)	Stable		na_311	K+	1.91517	40.4784	-77.1291	(null)	Stable		na_323	SO42-	15.7446	67.634	-139.7	(null)	Stable		eu_027	Cl-
na_266	TDS	152.019	38.5085	-122.928	(null)	Stable		na_312	Ca2+	24.2681	40.2548	-76.8861	(null)	Stable		oc_044	Mg2+	7.42904	-34.84	143.34	(null)	Stable		na_200	Na+	10.1667	40.6403	-93.8083	(null)	Stable		as_023	K+	1.9415	16.4933	102.128	(null)	Stable		as_081	SO42-	15.9024	52.0564	106.667	(null)	Stable		oc_020	Cl-
na_314	TDS	152.484	29.9556	-82.9278	(null)	Stable		as_047	Ca2+	24.2721	17.3983	104.803	(null)	(null)		na_048	Mg2+	7.50048	48.905	-116.402	(null)	Stable		na_313	Na+	10.2726	39.6579	-76.1742	(null)	Stable		as_020	K+	1.94491	38.4861	141.278	(null)	(null)		na_322	SO42-	15.9756	64.8454	-147.704	(null)	Stable		na_049	Cl-
as_086	TDS	152.706	24.17	110.8	(null)	(null)		af_009	Ca2+	24.4968	-30.8306	26.9214	(null)	(null)		na_240	Mg2+	7.6026	38.9294	-77.1172	(null)	Stable		na_201	Na+	10.4052	40.3363	-93.7685	(null)	Stable		oc_067	K+	1.9497	-38.6833	176.067	(null)	(null)		na_232	SO42-	16.3726	56.1261	-120.056	(null)	Stable		as_081	Cl-
as_087	TDS	153.138	24.78	110.48	(null)	(null)		as_048	Ca2+	24.5372	15.3183	105.5	(null)	Stable		eu_029	Mg2+	7.62838	47.5667	7.585	(null)	Stable		na_172	Na+	10.4544	42.7397	-98.2228	(null)	Stable		na_142	K+	2	38.1154	-83.5432	(null)	(null)		na_087	SO42-	16.5833	42.7522	-73.6894	(null)	(null)		na_047	Cl-
oc_044	TDS	153.512	-34.84	143.34	(null)	Stable		na_062	Ca2+	24.6529	61.4651	-144.458	(null)	Stable		na_045	Mg2+	7.66333	49.0012	-114.476	(null)	Stable		eu_013	Na+	11.1133	47.8833	1.91667	(null)	Stable		oc_057	K+	2.02176	-29.39	151.23	(null)	(null)		na_076	SO42-	16.5907	52.99	-119.01	(null)	Stable		na_005	Cl-
na_311	TDS	154.269	40.4784	-77.1291	(null)	Stable		na_082	Ca2+	24.8071	42.2319	-73.3547	(null)	Stable		na_231	Mg2+	7.66812	59.1139	-112.426	(null)	Stable		oc_065	Na+	11.1228	-37.66	148.36	(null)	Stable		na_047	K+	2.02231	45.5876	-120.409	(null)	Stable		na_127	SO42-	16.6231	37.2694	-85.8881	(null)	Stable		as_080	Cl-
af_009	TDS	154.839	-30.8306	26.9214	(null)	(null)		oc_035	Ca2+	25.603	-32.26	148.6	(null)	(null)		af_011	Mg2+	7.8454	-29.1616	23.6964	(null)	Stable		eu_040	Na+	11.2024	48.8553	2.35451	(null)	Decreasing		as_064	K+	2.02256	31.98	120.88	(null)	(null)		oc_018	SO42-	16.7484	-32.43	142.37	(null)	Stable		as_001	Cl-
na_326	TDS	156.99	64.5653	-149.092	(null)	Stable		na_094	Ca2+	25.8077	61.8687	-158.114	(null)	Stable		na_311	Mg2+	7.92721	40.4784	-77.1291	(null)	Stable		as_021	Na+	11.2478	72.3333	126.667	(null)	Stable		af_003	K+	2.03239	-31.8603	18.6875	(null)	Stable		as_020	SO42-	16.9525	38.4861	141.278	(null)	(null)		as_088	Cl-
na_202	TDS	160.375	40.0693	-93.638	(null)	(null)		oc_059	Ca2+	25.9504	-36.64	142.97	(null)	Stable		na_241	Mg2+	7.94553	39.2736	-77.5431	(null)	Stable		na_235	Na+	11.3636	55.7156	-117.622	(null)	Stable		na_145	K+	2.1125	39.7484	-83.9313	(null)	(null)		sa_044	SO42-	17.3813	-19.7142	-43.845	(null)	(null)		as_016	Cl-
eu_024	TDS	162.737	46.1647	8.91139	(null)	Stable		oc_037	Ca2+	26.662	-29.46	149.85	(null)	(null)		na_307	Mg2+	8.0677	45.0061	-74.7953	(null)	Decreasing		na_005	Na+	11.4132	54.7222	-113.286	(null)	Stable		na_241	K+	2.14216	39.2736	-77.5431	(null)	Stable		af_003	SO42-	17.8255	-31.8603	18.6875	(null)	Stable		na_320	Cl-
na_081	TDS	162.765	41.5931	-73.45	(null)	Stable		oc_036	Ca2+	26.6657	-31.73	147.86	(null)	(null)		na_228	Mg2+	8.13982	40.7261	-74.3897	(null)	Increasing		na_282	Na+	11.6	34.1083	-117.101	(null)	(null)		as_058	K+	2.15	30.7781	117.635	(null)	(null)		oc_030	SO42-	17.9945	-36.98	143.96	(null)	Stable		oc_042	Cl-
na_288	TDS	164.914	52.3766	-114.94	(null)	Stable		as_004	Ca2+	26.9212	15.6708	100.112	(null)	Stable		na_257	Mg2+	8.26327	34.417	-106.801	(null)	Increasing		na_178	Na+	11.6383	38.0623	-93.6938	(null)	(null)		na_067	K+	2.15304	40.5226	-75.9983	(null)	Stable		as_083	SO42-	18.0371	34.8	135.633	(null)	Stable		na_302	Cl-
na_323	TDS	166.244	67.634	-139.7	(null)	(null)		na_057	Ca2+	27.2364	46.0276	-118.73	(null)	Stable		na_202	Mg2+	8.3	40.0693	-93.638	(null)	(null)		na_124	Na+	11.6418	39.64	-93.2737	(null)	Stable		na_210	K+	2.19348	43.1981	-90.4433	(null)	Stable		na_062	SO42-	18.0937	61.4651	-144.458	(null)	Stable		na_052	Cl-
eu_006	TDS	166.338	47.1711	20.2	(null)	(null)		na_220	Ca2+	27.27	56.3831	-94.5831	(null)	Stable		eu_027	Mg2+	8.49881	47.3844	9.64222	(null)	Stable		na_220	Na+	11.7088	56.3831	-94.5831	(null)	(null)		sa_039	K+	2.22944	-22.5364	-44.175	(null)	(null)		na_142	SO42-	18.1667	38.1154	-83.5432	(null)	Stable		eu_023	Cl-
na_053	TDS	169.463	46.7585	-118.149	(null)	Stable		na_311	Ca2+	27.5986	40.4784	-77.1291	(null)	Stable		na_168	Mg2+	8.58798	40.3912	-79.8581	(null)	Stable		na_241	Na+	11.7657	39.2736	-77.5431	(null)	Stable		oc_014	K+	2.23078	-36.84	144.53	(null)	Stable		as_058	SO42-	18.5001	30.7781	117.635	(null)	Stable		na_202	Cl-
as_064	TDS	169.485	31.98	120.88	(null)	(null)		na_048	Ca2+	27.7095	48.905	-116.402	(null)	Stable		na_252	Mg2+	8.6	35.2848	-106.596	(null)	(null)		na_067	Na+	11.9168	40.5226	-75.9983	(null)	Stable		na_105	K+	2.25	49.1446	-112.081	(null)	(null)		as_064	SO42-	18.5501	31.98	120.88	(null)	(null)		oc_039	Cl-
na_240	TDS	171.405	38.9294	-77.1172	(null)	Stable		as_044	Ca2+	27.7816	20.2731	100.092	(null)	Stable		na_082	Mg2+	8.67214	42.2319	-73.3547	(null)	Stable		na_311	Na+	12.2057	40.4784	-77.1291	(null)	Stable		na_125	K+	2.25139	40.287	-84.1499	(null)	(null)		na_093	SO42-	18.6824	61.5045	-149.033	(null)	Decreasing		as_039	Cl-
na_241	TDS	172.896	39.2736	-77.5431	(null)	Stable		na_234	Ca2+	27.9806	59.8694	-111.586	(null)	Stable		na_053	Mg2+	8.80174	46.7585	-118.149	(null)	Stable		na_307	Na+	12.4679	45.0061	-74.7953	(null)	Decreasing		eu_037	K+	2.26922	43.6769	4.62861	(null)	(null)		na_234	SO42-	18.7923	59.8694	-111.586	(null)	Stable		na_044	Cl-
na_097	TDS	174.746	60.2431	-123.479	(null)	Stable		oc_051	Ca2+	28.1129	-30.14	148.38	(null)	Stable		eu_041	Mg2+	8.92406	64.1431	41.9222	(null)	Stable		eu_005	Na+	12.4945	47.61	19.0967	(null)	Stable		oc_022	K+	2.27971	-36.38	145.39	(null)	Stable		na_172	SO42-	18.8971	42.7397	-98.2228	(null)	Stable		sa_014	Cl-
as_044	TDS	174.799	20.2731	100.092	(null)	Stable		na_328	Ca2+	28.4227	64.7894	-141.198	(null)	Stable		na_176	Mg2+	9.19195	38.6467	-82.8604	(null)	Stable		as_057	Na+	12.5357	36.1806	139.475	(null)	Stable		na_168	K+	2.28588	40.3912	-79.8581	(null)	Stable		na_094	SO42-	19.1921	61.8687	-158.114	(null)	Stable		as_045	Cl-
na_127	TDS	176.629	37.2694	-85.8881	(null)	Stable		oc_038	Ca2+	28.5096	-29.46	148.88	(null)	(null)		na_220	Mg2+	9.3685	56.3831	-94.5831	(null)	Stable		oc_057	Na+	12.8607	-29.39	151.23	(null)	(null)		na_222	K+	2.32827	53.8417	-101.335	(null)	Stable		na_220	SO42-	19.325	56.3831	-94.5831	(null)	Stable		sa_007	Cl-
na_105	TDS	178	49.1446	-112.081	(null)	(null)		as_049	Ca2+	28.6037	19.9389	102.211	(null)	Stable		na_049	Mg2+	9.37137	48.4007	-115.319	(null)	Stable		oc_068	Na+	13.2636	-38.665	176.082	(null)	(null)		as_024	K+	2.33835	15.57	103.823	(null)	(null)		eu_013	SO42-	19.4198	47.8833	1.91667	(null)	Stable		oc_040	Cl-
na_042	TDS	179.021	51.2438	-116.913	(null)	Stable		na_042	Ca2+	28.9263	51.2438	-116.913	(null)	Stable		na_047	Mg2+	9.38388	45.5876	-120.409	(null)	Stable		na_291	Na+	13.309	49.7067	-112.863	(null)	Stable		as_083	K+	2.36512	34.8	135.633	(null)	Stable		na_230	SO42-	19.4838	58.4044	-116.128	(null)	Stable		na_321	Cl-
na_236	TDS	180.65	55.0719	-118.805	(null)	Stable		as_064	Ca2+	29.3143	31.98	120.88	(null)	(null)		na_178	Mg2+	9.6	38.0623	-93.6938	(null)	(null)		na_047	Na+	13.4218	45.5876	-120.409	(null)	Stable		na_176	K+	2.37171	38.6467	-82.8604	(null)	Stable		as_028	SO42-	19.9035	16.1	102.577	(null)	Stable		as_056	Cl-
na_215	TDS	181.418	45.8611	-94.3583	(null)	Stable		as_046	Ca2+	29.3855	17.9281	102.62	(null)	Stable		na_177	Mg2+	9.61972	38.0559	-94.1454	(null)	Stable		na_180	Na+	13.4282	39.401	-94.7268	(null)	Stable		oc_061	K+	2.38909	-38.46	176.699	(null)	(null)		as_046	SO42-	19.9335	17.9281	102.62	(null)	Stable		as_019	Cl-
as_065	TDS	182.127	30.6211	114.322	(null)	Stable		na_100	Ca2+	29.7005	61.8181	-120.79	(null)	Decreasing		na_056	Mg2+	9.82604	45.9029	-119.327	(null)	(null)		oc_067	Na+	13.6876	-38.6833	176.067	(null)	(null)		oc_015	K+	2.3994	-37.01	144.54	(null)	Stable		na_063	SO42-	19.9489	60.6711	-144.747	(null)	Stable		na_282	Cl-
as_021	TDS	182.197	72.3333	126.667	(null)	Stable		na_232	Ca2+	29.7041	56.1261	-120.056	(null)	Stable		af_009	Mg2+	10.0367	-30.8306	26.9214	(null)	(null)		na_104	Na+	13.7528	42.6458	-71.2989	(null)	Stable		as_002	K+	2.4267	26.1937	91.737	(null)	(null)		na_065	SO42-	20.306	40.2217	-74.7783	(null)	Stable		na_060	Cl-
na_261	TDS	182.551	36.32	-105.754	(null)	(null)		na_300	Ca2+	29.7251	46.2162	-67.7279	(null)	(null)		as_080	Mg2+	10.156	50.3914	103.892	(null)	Stable		na_140	Na+	13.8518	40.0248	-90.6318	(null)	Stable		as_033	K+	2.45113	15.335	104.162	(null)	Stable		as_049	SO42-	20.4402	19.9389	102.211	(null)	Stable		na_235	Cl-
as_089	TDS	183.996	23.4729	111.298	(null)	(null)		as_086	Ca2+	29.7434	24.17	110.8	(null)	(null)		na_259	Mg2+	10.1616	34.2564	-106.891	(null)	Stable		af_012	Na+	13.9875	5.11	-1.61444	(null)	(null)		na_110	K+	2.53389	54.3542	-110.212	(null)	Stable		af_015	SO42-	20.554	9.68917	-1.09194	(null)	(null)		na_242	Cl-
na_005	TDS	186.646	54.7222	-113.286	(null)	Stable		na_056	Ca2+	29.7719	45.9029	-119.327	(null)	(null)		na_175	Mg2+	10.3786	37.8995	-86.7055	(null)	Increasing		na_105	Na+	14	49.1446	-112.081	(null)	(null)		na_240	K+	2.53794	38.9294	-77.1172	(null)	Stable		na_082	SO42-	20.5571	42.2319	-73.3547	(null)	Stable		na_110	Cl-
na_307	TDS	190.1	45.0061	-74.7953	(null)	Decreasing		na_276	Ca2+	29.8882	37.676	-121.266	(null)	Stable		na_057	Mg2+	10.4092	46.0276	-118.73	(null)	Stable		as_083	Na+	14.3166	34.8	135.633	(null)	Stable		as_029	K+	2.5555	16.9567	104.508	(null)	Stable		as_044	SO42-	20.5948	20.2731	100.092	(null)	Stable		oc_061	Cl-
af_006	TDS	194.661	-22.935	28.0042	(null)	Stable		oc_018	Ca2+	29.8898	-32.43	142.37	(null)	Stable		na_210	Mg2+	10.4479	43.1981	-90.4433	(null)	Stable		na_177	Na+	14.4132	38.0559	-94.1454	(null)	Stable		na_175	K+	2.56592	37.8995	-86.7055	(null)	Increasing		na_325	SO42-	20.9937	63.388	-143.749	(null)	Stable		na_295	Cl-
na_055	TDS	197.922	43.1253	-112.518	(null)	Stable		af_010	Ca2+	30.0395	-28.7608	17.7303	(null)	Stable		na_124	Mg2+	10.5831	39.64	-93.2737	(null)	Stable		oc_003	Na+	16.157	-37.31	142.36	(null)	Stable		oc_026	K+	2.60864	-29.83	150.35	(null)	(null)		na_049	SO42-	21.0413	48.4007	-115.319	(null)	Stable		as_052	Cl-
na_172	TDS	200.98	42.7397	-98.2228	(null)	Stable		as_087	Ca2+	30.2635	24.78	110.48	(null)	(null)		eu_031	Mg2+	10.5908	50	8.23	(null)	(null)		oc_012	Na+	16.3021	-36.47	145.94	(null)	Stable		as_071	K+	2.61535	36.7247	116.988	(null)	Stable		oc_035	SO42-	22.0288	-32.26	148.6	(null)	(null)		na_073	Cl-
na_176	TDS	201.171	38.6467	-82.8604	(null)	Stable		eu_013	Ca2+	30.6358	47.8833	1.91667	(null)	Stable		na_256	Mg2+	10.6329	34.4145	-106.804	(null)	Stable		na_251	Na+	16.4761	35.618	-106.324	(null)	Stable		na_251	K+	2.63439	35.618	-106.324	(null)	Stable		as_007	SO42-	22.2224	19.6789	79.7869	(null)	(null)		as_013	Cl-
na_056	TDS	201.383	45.9029	-119.327	(null)	(null)		af_007	Ca2+	30.8499	-24.3297	30.7414	(null)	Stable		na_050	Mg2+	10.9595	50.8856	-116.043	(null)	Stable		na_222	Na+	16.5869	53.8417	-101.335	(null)	Stable		af_010	K+	2.64744	-28.7608	17.7303	(null)	Stable		na_231	SO42-	22.2798	59.1139	-112.426	(null)	Stable		na_204	Cl-
na_251	TDS	204.163	35.618	-106.324	(null)	Stable		na_230	Ca2+	31.2302	58.4044	-116.128	(null)	Stable		na_105	Mg2+	11	49.1446	-112.081	(null)	(null)		na_205	Na+	16.8033	38.132	-87.9403	(null)	Increasing		na_023	K+	2.72604	40.0722	-109.728	(null)	Stable		af_005	SO42-	23.0751	-25.4361	31.9822	(null)	Stable		oc_021	Cl-
na_318	TDS	204.582	30.425	-94.8506	(null)	Stable		na_176	Ca2+	31.2835	38.6467	-82.8604	(null)	Stable		na_200	Mg2+	11.0083	40.6403	-93.8083	(null)	Stable		na_133	Na+	17.679	45.6133	-112.329	(null)	Stable		as_030	K+	2.72758	19.9225	99.85	(null)	Stable		oc_033	SO42-	23.1199	-37.1	144.05	(null)	Stable		as_084	Cl-
eu_027	TDS	205.103	47.3844	9.64222	(null)	Stable		na_096	Ca2+	31.6278	60.05	-128.9	(null)	(null)		af_006	Mg2+	11.0564	-22.935	28.0042	(null)	Stable		na_175	Na+	17.8664	37.8995	-86.7055	(null)	Increasing		oc_019	K+	2.73211	-28.71	150.93	(null)	(null)		na_001	SO42-	23.1388	60.12	-137.97	(null)	Stable		oc_008	Cl-
na_291	TDS	205.156	49.7067	-112.863	(null)	Stable		as_058	Ca2+	31.6694	30.7781	117.635	(null)	Stable		na_236	Mg2+	11.1041	55.0719	-118.805	(null)	Stable		na_150	Na+	17.9176	32.3125	-90.9069	(null)	Stable		oc_035	K+	2.73217	-32.26	148.6	(null)	(null)		as_066	SO42-	23.8573	29.33	107.75	(null)	Stable		sa_040	Cl-
na_244	TDS	207.762	36.0739	-106.111	(null)	(null)		na_325	Ca2+	32.5805	63.388	-143.749	(null)	Stable		eu_032	Mg2+	11.1118	51.84	6.11	(null)	Stable		na_053	Na+	18.2775	46.7585	-118.149	(null)	Stable		oc_044	K+	2.73399	-34.84	143.34	(null)	Stable		oc_036	SO42-	24.4619	-31.73	147.86	(null)	(null)		na_102	Cl-
na_235	TDS	208.423	55.7156	-117.622	(null)	Stable		na_168	Ca2+	32.6017	40.3912	-79.8581	(null)	Stable		na_180	Mg2+	11.1545	39.401	-94.7268	(null)	Stable		na_056	Na+	18.4417	45.9029	-119.327	(null)	(null)		as_057	K+	2.77183	36.1806	139.475	(null)	Stable		na_105	SO42-	24.5	49.1446	-112.081	(null)	(null)		na_203	Cl-
na_085	TDS	209.679	41.6861	-74.1656	(null)	(null)		na_102	Ca2+	32.7183	61.6086	-149.073	(null)	Stable		na_185	Mg2+	11.1724	31.313	-92.4429	(null)	Stable		as_007	Na+	18.7699	19.6789	79.7869	(null)	(null)		as_032	K+	2.82422	15.24	105.25	(null)	Stable		as_062	SO42-	24.9815	29.74	116	(null)	Stable		as_011	Cl-
na_175	TDS	211.182	37.8995	-86.7055	(null)	Increasing		na_289	Ca2+	32.777	52.0028	-116.472	(null)	Stable		na_005	Mg2+	11.1732	54.7222	-113.286	(null)	Stable		oc_024	Na+	18.8009	-36.61	145.22	(null)	Stable		af_001	K+	2.86823	-34.0658	20.4042	(null)	(null)		na_100	SO42-	25.2947	61.8181	-120.79	(null)	Decreasing		as_014	Cl-
na_057	TDS	211.898	46.0276	-118.73	(null)	Stable		as_028	Ca2+	32.8095	16.1	102.577	(null)	Stable		oc_018	Mg2+	11.5319	-32.43	142.37	(null)	Stable		na_137	Na+	19.069	38.4506	-89.6276	(null)	Stable		oc_012	K+	2.89674	-36.47	145.94	(null)	Stable		oc_032	SO42-	25.5101	-36.81	143.91	(null)	Stable		as_004	Cl-
na_264	TDS	212.632	37.0783	-105.756	(null)	Stable		na_231	Ca2+	32.9732	59.1139	-112.426	(null)	Stable		na_289	Mg2+	11.7863	52.0028	-116.472	(null)	Stable		oc_058	Na+	19.2603	-28.49	149.48	(null)	(null)		na_262	K+	2.91726	35.8747	-106.142	(null)	Stable		na_307	SO42-	25.5105	45.0061	-74.7953	(null)	Decreasing		na_234	Cl-
na_178	TDS	213.75	38.0623	-93.6938	(null)	(null)		na_323	Ca2+	33.1213	67.634	-139.7	(null)	(null)		na_006	Mg2+	11.8567	29.5825	-95.7577	(null)	Stable		na_254	Na+	19.4114	18.2407	-66.0092	(null)	Stable		oc_036	K+	2.93913	-31.73	147.86	(null)	(null)		na_328	SO42-	25.5144	64.7894	-141.198	(null)	Stable		oc_062	Cl-
as_058	TDS	216.48	30.7781	117.635	(null)	Stable		as_023	Ca2+	33.1271	16.4933	102.128	(null)	Stable		na_020	Mg2+	11.9021	32.8684	-109.511	(null)	Stable		na_176	Na+	19.5191	38.6467	-82.8604	(null)	Stable		na_024	K+	2.9422	38.9861	-110.151	(null)	Stable		oc_051	SO42-	25.6993	-30.14	148.38	(null)	Stable		na_003	Cl-
na_050	TDS	216.549	50.8856	-116.043	(null)	(null)		af_008	Ca2+	33.1398	-22.225	29.9905	(null)	Stable		oc_057	Mg2+	11.9054	-29.39	151.23	(null)	(null)		na_110	Na+	19.622	54.3542	-110.212	(null)	Stable		eu_005	K+	2.94394	47.61	19.0967	(null)	Stable		na_052	SO42-	26.0806	49.11	-119.57	(null)	Stable		af_009	Cl-
eu_041	TDS	222.354	64.1431	41.9222	(null)	Stable		na_202	Ca2+	33.25	40.0693	-93.638	(null)	(null)		na_213	Mg2+	11.9366	45.8001	-108.468	(null)	Decreasing		eu_006	Na+	19.8082	47.1711	20.2	(null)	(null)		na_213	K+	2.95717	45.8001	-108.468	(null)	Decreasing		as_008	SO42-	26.1457	18.8333	79.45	(null)	(null)		na_251	Cl-
na_068	TDS	227.578	39.9678	-75.1889	(null)	Stable		oc_006	Ca2+	33.4914	-37.63	142.33	(null)	(null)		as_068	Mg2+	11.9507	29.02	105.85	(null)	Stable		na_080	Na+	20.85	37.3738	-121.933	(null)	(null)		na_174	K+	2.96671	42.7119	-106.558	(null)	Stable		oc_066	SO42-	26.9545	-37.9333	176.767	(null)	(null)		na_008	Cl-
as_062	TDS	227.616	29.74	116	(null)	Stable		na_105	Ca2+	33.5	49.1446	-112.081	(null)	(null)		na_288	Mg2+	12.0693	52.3766	-114.94	(null)	Stable		na_262	Na+	21.466	35.8747	-106.142	(null)	Stable		na_115	K+	2.98333	43.6461	-108.203	(null)	(null)		af_006	SO42-	27.3985	-22.935	28.0042	(null)	Stable		na_095	Cl-
na_037	TDS	227.775	39.6439	-107.077	(null)	(null)		as_088	Ca2+	33.6867	23.0692	112.45	(null)	Stable		na_235	Mg2+	12.1753	55.7156	-117.622	(null)	Stable		na_168	Na+	22.5569	40.3912	-79.8581	(null)	Stable		na_228	K+	3.03654	40.7261	-74.3897	(null)	Stable		oc_017	SO42-	27.4751	-31.55	143.38	(null)	(null)		sa_038	Cl-
na_213	TDS	228.756	45.8001	-108.468	(null)	Decreasing		na_051	Ca2+	33.7312	35.9264	-111.567	(null)	Stable		na_150	Mg2+	12.2105	32.3125	-90.9069	(null)	Stable		na_136	Na+	22.7468	39.5834	-88.4134	(null)	Stable		as_031	K+	3.03875	15.2217	104.861	(null)	Stable		as_089	SO42-	27.601	23.4729	111.298	(null)	(null)		sa_017	Cl-
na_168	TDS	229.107	40.3912	-79.8581	(null)	Stable		oc_017	Ca2+	33.8566	-31.55	143.38	(null)	(null)		na_201	Mg2+	12.2376	40.3363	-93.7685	(null)	Stable		na_213	Na+	22.8979	45.8001	-108.468	(null)	Decreasing		oc_037	K+	3.07759	-29.46	149.85	(null)	(null)		na_236	SO42-	27.8532	55.0719	-118.805	(null)	Stable		na_056	Cl-
na_262	TDS	229.295	35.8747	-106.142	(null)	Stable		na_049	Ca2+	34.0034	48.4007	-115.319	(null)	Stable		na_097	Mg2+	12.2546	60.2431	-123.479	(null)	Stable		na_148	Na+	23.0392	44.1689	-94.0033	(null)	Stable		oc_030	K+	3.08653	-36.98	143.96	(null)	Stable		na_180	SO42-	28.1986	39.401	-94.7268	(null)	Stable		na_083	Cl-
na_253	TDS	230.154	35.0892	-106.681	(null)	Stable		na_208	Ca2+	34.3378	43.7525	-101.525	(null)	(null)		na_260	Mg2+	12.7364	33.6791	-106.997	(null)	Stable		af_006	Na+	23.3273	-22.935	28.0042	(null)	Stable		na_051	K+	3.09874	35.9264	-111.567	(null)	Stable		as_021	SO42-	28.3369	72.3333	126.667	(null)	Decreasing		na_062	Cl-
as_080	TDS	233.912	50.3914	103.892	(null)	Stable		na_251	Ca2+	34.4751	35.618	-106.324	(null)	Stable		na_258	Mg2+	12.8116	34.2484	-106.902	(null)	Decreasing		na_057	Na+	23.4044	46.0276	-118.73	(null)	Stable		eu_040	K+	3.10476	48.8553	2.35451	(null)	Decreasing		na_057	SO42-	28.4816	46.0276	-118.73	(null)	Stable		oc_055	Cl-
na_150	TDS	234.36	32.3125	-90.9069	(null)	Increasing		na_067	Ca2+	34.9835	40.5226	-75.9983	(null)	Stable		na_266	Mg2+	13.2153	38.5085	-122.928	(null)	Stable		na_303	Na+	23.5484	41.5	-83.7128	(null)	Stable		af_007	K+	3.12013	-24.3297	30.7414	(null)	Stable		eu_029	SO42-	28.625	47.5667	7.585	(null)	Stable		sa_039	Cl-
na_110	TDS	235.166	54.3542	-110.212	(null)	Stable		oc_034	Ca2+	35.0108	-36.42	143.95	(null)	Stable		na_042	Mg2+	13.2486	51.2438	-116.913	(null)	Stable		na_253	Na+	24.3486	35.0892	-106.681	(null)	Stable		na_276	K+	3.12685	37.676	-121.266	(null)	Stable		as_080	SO42-	29.8651	50.3914	103.892	(null)	Stable		as_086	Cl-
na_124	TDS	235.457	39.64	-93.2737	(null)	Stable		na_213	Ca2+	35.1564	45.8001	-108.468	(null)	Decreasing		oc_035	Mg2+	13.2555	-32.26	148.6	(null)	(null)		as_029	Na+	24.577	16.9567	104.508	(null)	Stable		na_150	K+	3.13247	32.3125	-90.9069	(null)	Stable		na_240	SO42-	30.0974	38.9294	-77.1172	(null)	Stable		oc_010	Cl-
oc_066	TDS	235.755	-37.9333	176.767	(null)	(null)		na_175	Ca2+	36.1865	37.8995	-86.7055	(null)	Increasing		eu_020	Mg2+	13.9415	49.9178	18.3247	(null)	Stable		oc_019	Na+	24.7778	-28.71	150.93	(null)	(null)		na_253	K+	3.18254	35.0892	-106.681	(null)	Stable		na_042	SO42-	30.459	51.2438	-116.913	(null)	Stable		na_273	Cl-
na_155	TDS	237	43.027	-91.1726	(null)	(null)		na_307	Ca2+	36.2473	45.0061	-74.7953	(null)	Decreasing		af_010	Mg2+	14.128	-28.7608	17.7303	(null)	Stable		eu_016	Na+	25.5743	50.7837	5.72044	(null)	Stable		na_160	K+	3.20369	47.6314	-108.688	(null)	Decreasing		oc_038	SO42-	30.5985	-29.46	148.88	(null)	(null)		as_087	Cl-
na_180	TDS	240.694	39.401	-94.7268	(null)	Stable		na_045	Ca2+	36.3168	49.0012	-114.476	(null)	Stable		na_255	Mg2+	14.259	33.6806	-106.992	(null)	Decreasing		na_152	Na+	25.6972	37.2216	-89.463	(null)	Stable		oc_013	K+	3.23096	-36.33	144.7	(null)	Decreasing		as_068	SO42-	30.8877	29.02	105.85	(null)	Stable		as_050	Cl-
na_200	TDS	240.917	40.6403	-93.8083	(null)	Stable		na_241	Ca2+	36.386	39.2736	-77.5431	(null)	Stable		oc_038	Mg2+	14.4665	-29.46	148.88	(null)	(null)		oc_022	Na+	26.0252	-36.38	145.39	(null)	Stable		na_155	K+	3.26	43.027	-91.1726	(null)	(null)		oc_013	SO42-	31.1574	-36.33	144.7	(null)	Decreasing		as_049	Cl-
na_319	TDS	242	31.6485	-95.7894	(null)	(null)		as_017	Ca2+	36.662	17.4108	75.8503	(null)	(null)		na_276	Mg2+	14.6972	37.676	-121.266	(null)	Stable		as_026	Na+	26.1441	15.7817	104.136	(null)	Stable		eu_006	K+	3.27652	47.1711	20.2	(null)	(null)		as_018	SO42-	31.7629	16.5167	80.6167	(null)	Stable		na_200	Cl-
na_201	TDS	243.571	40.3363	-93.7685	(null)	Stable		na_172	Ca2+	36.9674	42.7397	-98.2228	(null)	Stable		na_222	Mg2+	14.8597	53.8417	-101.335	(null)	Stable		oc_037	Na+	26.6608	-29.46	149.85	(null)	(null)		na_140	K+	3.37265	40.0248	-90.6318	(null)	Stable		oc_006	SO42-	31.9675	-37.63	142.33	(null)	(null)		na_213	Cl-
na_137	TDS	244.07	38.4506	-89.6276	(null)	Stable		eu_024	Ca2+	37.2413	46.1647	8.91139	(null)	Stable		na_291	Mg2+	15.0002	49.7067	-112.863	(null)	Stable		oc_007	Na+	26.8867	-32.11	150.99	(null)	(null)		na_205	K+	3.38855	38.132	-87.9403	(null)	Increasing		oc_037	SO42-	31.985	-29.46	149.85	(null)	(null)		na_197	Cl-
na_177	TDS	244.384	38.0559	-94.1454	(null)	Stable		eu_041	Ca2+	37.6048	64.1431	41.9222	(null)	Stable		na_193	Mg2+	15.0307	38.6114	-97.9528	(null)	Stable		as_032	Na+	26.9172	15.24	105.25	(null)	Stable		as_070	K+	3.42117	37.5	118.233	(null)	Stable		na_201	SO42-	32.6977	40.3363	-93.7685	(null)	Stable		as_089	Cl-
na_233	TDS	244.78	27.2219	-81.8761	(null)	Increasing		as_062	Ca2+	38.0125	29.74	116	(null)	Stable		oc_037	Mg2+	15.057	-29.46	149.85	(null)	(null)		oc_035	Na+	27.4578	-32.26	148.6	(null)	(null)		as_016	K+	3.48901	68.7189	158.799	(null)	Stable		eu_030	SO42-	33.2927	49.0333	8.30278	(null)	(null)		na_262	Cl-
na_122	TDS	245.972	38.6672	-86.7922	(null)	(null)		na_127	Ca2+	38.3751	37.2694	-85.8881	(null)	Stable		eu_005	Mg2+	15.2518	47.61	19.0967	(null)	Stable		na_160	Na+	27.6066	47.6314	-108.688	(null)	Stable		na_144	K+	3.5032	39.1714	-84.298	(null)	Stable		eu_040	SO42-	33.5595	48.8553	2.35451	(null)	Decreasing		as_046	Cl-
as_068	TDS	246.973	29.02	105.85	(null)	Stable		as_068	Ca2+	38.811	29.02	105.85	(null)	Stable		na_135	Mg2+	15.2848	38.9833	-94.9647	(null)	Stable		af_010	Na+	28.4849	-28.7608	17.7303	(null)	Stable		na_185	K+	3.51375	31.313	-92.4429	(null)	Stable		oc_060	SO42-	34.0574	-36.9	142.64	(null)	Stable		eu_041	Cl-
na_228	TDS	249.022	40.7261	-74.3897	(null)	Stable		na_137	Ca2+	38.8805	38.4506	-89.6276	(null)	Stable		oc_051	Mg2+	15.3676	-30.14	148.38	(null)	Stable		na_170	Na+	29.875	40.1203	-81.9996	(null)	(null)		na_170	K+	3.575	40.1203	-81.9996	(null)	(null)		na_124	SO42-	34.2538	39.64	-93.2737	(null)	Stable		as_064	Cl-
eu_029	TDS	250.618	47.5667	7.585	(null)	Stable		as_038	Ca2+	39.1313	17.0717	104.985	(null)	(null)		na_207	Mg2+	15.509	43.2548	-102.827	(null)	(null)		na_015	Na+	30.005	29.7063	-96.5369	(null)	Decreasing		as_085	K+	3.59083	23.18	114.28	(null)	(null)		oc_059	SO42-	34.6616	-36.64	142.97	(null)	Stable		na_237	Cl-
as_007	TDS	252.631	19.6789	79.7869	(null)	(null)		oc_016	Ca2+	39.3391	-30.53	145.11	(null)	(null)		oc_036	Mg2+	15.5515	-31.73	147.86	(null)	(null)		na_111	Na+	30.1489	45.3834	-112.453	(null)	Stable		eu_008	K+	3.64167	40.82	0.52	(null)	Stable		na_289	SO42-	34.8036	52.0028	-116.472	(null)	Stable		as_053	Cl-
na_206	TDS	253.761	41.7669	-90.5347	(null)	(null)		na_150	Ca2+	39.5237	32.3125	-90.9069	(null)	Stable		na_283	Mg2+	15.595	33.7511	-117.908	(null)	(null)		af_003	Na+	30.9483	-31.8603	18.6875	(null)	Stable		eu_013	K+	3.64248	47.8833	1.91667	(null)	Stable		na_313	SO42-	34.8674	39.6579	-76.1742	(null)	Stable		eu_019	Cl-
oc_037	TDS	254.834	-29.46	149.85	(null)	(null)		na_253	Ca2+	39.5998	35.0892	-106.681	(null)	Stable		na_170	Mg2+	15.6667	40.1203	-81.9996	(null)	(null)		na_144	Na+	31.078	39.1714	-84.298	(null)	Stable		as_026	K+	3.65953	15.7817	104.136	(null)	Stable		na_005	SO42-	35.0896	54.7222	-113.286	(null)	Stable		oc_069	Cl-
oc_035	TDS	257.387	-32.26	148.6	(null)	(null)		na_209	Ca2+	39.6632	43.7483	-99.5565	(null)	Stable		eu_009	Mg2+	15.7536	53.4	10.183	(null)	Stable		na_189	Na+	31.535	39.2123	-82.8638	(null)	Stable		na_212	K+	3.69938	47.6774	-104.155	(null)	Stable		na_228	SO42-	35.1495	40.7261	-74.3897	(null)	Stable		na_022	Cl-
na_222	TDS	261.5	53.8417	-101.335	(null)	Stable		na_288	Ca2+	40.0843	52.3766	-114.94	(null)	Stable		eu_006	Mg2+	16.0508	47.1711	20.2	(null)	Decreasing		oc_044	Na+	31.6538	-34.84	143.34	(null)	Stable		oc_032	K+	3.71098	-36.81	143.91	(null)	Stable		af_010	SO42-	35.2047	-28.7608	17.7303	(null)	Stable		na_266	Cl-
af_010	TDS	262.933	-28.7608	17.7303	(null)	Stable		na_185	Ca2+	40.3115	31.313	-92.4429	(null)	Stable		na_134	Mg2+	16.202	39.1983	-96.3056	(null)	Stable		eu_015	Na+	32.0859	51.7156	4.89333	(null)	Stable		na_031	K+	3.72286	37.2041	-113.181	(null)	Stable		na_311	SO42-	35.3363	40.4784	-77.1291	(null)	Stable		oc_049	Cl-
na_078	TDS	266.911	29.8603	-98.3833	(null)	(null)		na_291	Ca2+	40.6125	49.7067	-112.863	(null)	Stable		af_001	Mg2+	16.2661	-34.0658	20.4042	(null)	(null)		as_027	Na+	32.4992	16.35	102.963	(null)	(null)		eu_016	K+	3.73695	50.7837	5.72044	(null)	Stable		as_063	SO42-	35.6194	30.833	120.05	(null)	(null)		sa_002	Cl-
na_133	TDS	270.166	45.6133	-112.329	(null)	Stable		na_005	Ca2+	41.0341	54.7222	-113.286	(null)	Stable		na_133	Mg2+	16.3808	45.6133	-112.329	(null)	Increasing		na_319	Na+	33.75	31.6485	-95.7894	(null)	(null)		na_114	K+	3.73703	46.1471	-107.467	(null)	Decreasing		as_057	SO42-	35.9889	36.1806	139.475	(null)	Stable		na_053	Cl-
oc_014	TDS	272.961	-36.84	144.53	(null)	Stable		na_262	Ca2+	41.344	35.8747	-106.142	(null)	Stable		na_186	Mg2+	16.5476	39.3556	-97.1275	(null)	Stable		oc_051	Na+	33.9343	-30.14	148.38	(null)	Stable		na_137	K+	3.74237	38.4506	-89.6276	(null)	Stable		na_097	SO42-	37.228	60.2431	-123.479	(null)	Stable		na_198	Cl-
na_227	TDS	273.487	40.8972	-74.2728	(null)	Stable		eu_030	Ca2+	41.4018	49.0333	8.30278	(null)	(null)		na_110	Mg2+	16.5801	54.3542	-110.212	(null)	Stable		as_031	Na+	33.9384	15.2217	104.861	(null)	Stable		na_113	K+	3.83752	44.7586	-108.181	(null)	Stable		eu_037	SO42-	37.6959	43.6769	4.62861	(null)	(null)		na_309	Cl-
na_054	TDS	279.596	42.6731	-113.5	(null)	(null)		as_089	Ca2+	41.4706	23.4729	111.298	(null)	(null)		oc_014	Mg2+	16.7437	-36.84	144.53	(null)	Stable		eu_043	Na+	35.702	51.4289	-0.317222	(null)	Stable		na_178	K+	3.84167	38.0623	-93.6938	(null)	(null)		na_319	SO42-	38	31.6485	-95.7894	(null)	(null)		as_048	Cl-
na_205	TDS	285.513	38.132	-87.9403	(null)	Increasing		na_222	Ca2+	41.7075	53.8417	-101.335	(null)	Stable		na_137	Mg2+	16.8112	38.4506	-89.6276	(null)	Stable		oc_036	Na+	36.2015	-31.73	147.86	(null)	(null)		af_006	K+	3.84546	-22.935	28.0042	(null)	Stable		na_015	SO42-	38.8578	29.7063	-96.5369	(null)	Stable		af_011	Cl-
oc_030	TDS	290.727	-36.98	143.96	(null)	Stable		as_080	Ca2+	41.8003	50.3914	103.892	(null)	Stable		na_155	Mg2+	17.2	43.027	-91.1726	(null)	(null)		na_169	Na+	36.6226	39.6451	-81.8499	(null)	Stable		na_015	K+	3.8625	29.7063	-96.5369	(null)	Decreasing		na_102	SO42-	39.2083	61.6086	-149.073	(null)	Stable		na_133	Cl-
na_116	TDS	293	41.41	-91.285	(null)	(null)		as_034	Ca2+	42.545	15.0183	102.287	(null)	(null)		na_015	Mg2+	17.202	29.7063	-96.5369	(null)	Stable		na_257	Na+	36.7222	34.417	-106.801	(null)	Increasing		na_201	K+	3.91758	40.3363	-93.7685	(null)	Stable		na_251	SO42-	39.5334	35.618	-106.324	(null)	Stable		oc_054	Cl-
na_079	TDS	295.057	29.4842	-97.45	(null)	(null)		as_077	Ca2+	42.7309	34.6106	110.3	(null)	(null)		na_174	Mg2+	17.2806	42.7119	-106.558	(null)	Stable		na_174	Na+	36.9236	42.7119	-106.558	(null)	Stable		na_189	K+	3.92354	39.2123	-82.8638	(null)	Stable		na_288	SO42-	39.8378	52.3766	-114.94	(null)	Stable		na_100	Cl-
na_015	TDS	295.92	29.7063	-96.5369	(null)	Stable		as_007	Ca2+	43.3005	19.6789	79.7869	(null)	(null)		eu_046	Mg2+	17.4625	52.2333	21.0333	(null)	(null)		na_252	Na+	38	35.2848	-106.596	(null)	(null)		as_027	K+	3.93264	16.35	102.963	(null)	(null)		af_007	SO42-	40.9489	-24.3297	30.7414	(null)	Stable		as_025	Cl-
oc_036	TDS	296.461	-31.73	147.86	(null)	(null)		na_178	Ca2+	43.75	38.0623	-93.6938	(null)	(null)		na_159	Mg2+	17.9638	38.7098	-91.4385	(null)	Stable		af_005	Na+	39.6776	-25.4361	31.9822	(null)	Stable		na_161	K+	3.93858	48.1081	-103.715	(null)	Stable		eu_005	SO42-	41.4174	47.61	19.0967	(null)	Increasing		oc_064	Cl-
af_005	TDS	296.646	-25.4361	31.9822	(null)	Stable		na_097	Ca2+	43.871	60.2431	-123.479	(null)	Stable		na_115	Mg2+	18.5516	43.6461	-108.203	(null)	Stable		eu_011	Na+	40.2806	38.8825	-6.9775	(null)	(null)		na_169	K+	4.03151	39.6451	-81.8499	(null)	Stable		af_008	SO42-	41.9076	-22.225	29.9905	(null)	Stable		as_082	Cl-
na_140	TDS	298.47	40.0248	-90.6318	(null)	Stable		na_050	Ca2+	44.1599	50.8856	-116.043	(null)	Stable		na_205	Mg2+	18.6096	38.132	-87.9403	(null)	Increasing		na_159	Na+	41.5806	38.7098	-91.4385	(null)	Stable		na_190	K+	4.04811	44.8586	-108.332	(null)	Stable		na_200	SO42-	42	40.6403	-93.8083	(null)	Stable		sa_010	Cl-
na_132	TDS	303.08	41.1781	-91.1819	(null)	Stable		eu_027	Ca2+	44.718	47.3844	9.64222	(null)	Stable		na_169	Mg2+	18.8881	39.6451	-81.8499	(null)	Stable		na_022	Na+	42.2398	41.5164	-109.449	(null)	Stable		na_162	K+	4.05427	46.8142	-100.821	(null)	Decreasing		na_291	SO42-	42.3229	49.7067	-112.863	(null)	Stable		na_082	Cl-
oc_018	TDS	304.489	-32.43	142.37	(null)	(null)		na_110	Ca2+	45.6687	54.3542	-110.212	(null)	Stable		oc_030	Mg2+	19.0045	-36.98	143.96	(null)	Stable		oc_026	Na+	42.4589	-29.83	150.35	(null)	(null)		na_012	K+	4.0673	36.8647	-111.588	(null)	Decreasing		af_001	SO42-	43.1421	-34.0658	20.4042	(null)	(null)		na_300	Cl-
na_257	TDS	307.016	34.417	-106.801	(null)	Increasing		na_080	Ca2+	46.45	37.3738	-121.933	(null)	(null)		na_152	Mg2+	19.0526	37.2216	-89.463	(null)	Stable		na_031	Na+	43.3905	37.2041	-113.181	(null)	Stable		na_177	K+	4.09167	38.0559	-94.1454	(null)	Stable		na_202	SO42-	44	40.0693	-93.638	(null)	(null)		na_160	Cl-
na_152	TDS	307.587	37.2216	-89.463	(null)	Stable		eu_006	Ca2+	46.687	47.1711	20.2	(null)	Decreasing		oc_040	Mg2+	19.0753	-36.55	147.51	(null)	(null)		na_221	Na+	43.9288	48.9133	-97.917	(null)	Stable		na_053	K+	4.15229	46.7585	-118.149	(null)	Stable		na_235	SO42-	44.0619	55.7156	-117.622	(null)	Stable		na_222	Cl-
eu_037	TDS	307.783	43.6769	4.62861	(null)	(null)		na_236	Ca2+	46.7611	55.0719	-118.805	(null)	Stable		na_194	Mg2+	19.3062	38.8639	-97.4834	(null)	Stable		oc_018	Na+	43.982	-32.43	142.37	(null)	Stable		na_152	K+	4.17393	37.2216	-89.463	(null)	Stable		na_071	SO42-	44.5639	40.782	-86.2639	(null)	(null)		as_047	Cl-
na_077	TDS	308.033	29.7058	-98.1222	(null)	(null)		na_133	Ca2+	46.8711	45.6133	-112.329	(null)	Stable		na_303	Mg2+	19.3543	41.5	-83.7128	(null)	Stable		oc_038	Na+	45.0529	-29.46	148.88	(null)	(null)		oc_033	K+	4.18577	-37.1	144.05	(null)	Stable		na_241	SO42-	44.6992	39.2736	-77.5431	(null)	Stable		as_058	Cl-
oc_051	TDS	308.75	-30.14	148.38	(null)	Stable		na_235	Ca2+	47.3473	55.7156	-117.622	(null)	Stable		na_022	Mg2+	19.451	41.5164	-109.449	(null)	Stable		as_008	Na+	45.803	18.8333	79.45	(null)	(null)		na_056	K+	4.20583	45.9029	-119.327	(null)	(null)		na_155	SO42-	44.9	43.027	-91.1726	(null)	(null)		na_208	Cl-
na_160	TDS	311.735	47.6314	-108.688	(null)	Stable		na_155	Ca2+	48	43.027	-91.1726	(null)	(null)		na_107	Mg2+	19.4869	36.1406	-96.0064	(null)	Stable		af_007	Na+	46.7994	-24.3297	30.7414	(null)	Stable		na_133	K+	4.22747	45.6133	-112.329	(null)	Increasing		eu_016	SO42-	45.1366	50.7837	5.72044	(null)	Stable		oc_068	Cl-
na_191	TDS	311.941	40.7536	-91.2778	(null)	Stable		na_319	Ca2+	48.5	31.6485	-95.7894	(null)	(null)		na_280	Mg2+	19.6535	33.8833	-117.644	(null)	Stable		na_033	Na+	48.3654	39.9789	-109.179	(null)	Stable		na_258	K+	4.23889	34.2484	-106.902	(null)	Stable		eu_006	SO42-	45.3294	47.1711	20.2	(null)	Stable		na_209	Cl-
as_008	TDS	317.005	18.8333	79.45	(null)	(null)		as_070	Ca2+	49.2949	37.5	118.233	(null)	Stable		na_160	Mg2+	19.9937	47.6314	-108.688	(null)	Decreasing		na_130	Na+	48.6576	41.327	-88.7176	(null)	Stable		oc_060	K+	4.24911	-36.9	142.64	(null)	Stable		na_137	SO42-	45.9614	38.4506	-89.6276	(null)	Stable		as_044	Cl-
na_067	TDS	324.015	40.5226	-75.9983	(null)	Stable		na_257	Ca2+	50.26	34.417	-106.801	(null)	Increasing		af_005	Mg2+	20.0927	-25.4361	31.9822	(null)	Stable		na_256	Na+	49.0606	34.4145	-106.804	(null)	Stable		na_257	K+	4.25718	34.417	-106.801	(null)	Stable		eu_027	SO42-	46.4866	47.3844	9.64222	(null)	Stable		oc_067	Cl-
as_018	TDS	324.636	16.5167	80.6167	(null)	Stable		na_160	Ca2+	50.4826	47.6314	-108.688	(null)	Decreasing		oc_017	Mg2+	20.3188	-31.55	143.38	(null)	(null)		na_204	Na+	50.3192	45.8404	-106.223	(null)	Stable		na_303	K+	4.28139	41.5	-83.7128	(null)	Stable		eu_041	SO42-	46.5209	64.1431	41.9222	(null)	Stable		na_310	Cl-
na_007	TDS	329.837	26.7133	-81.6106	(null)	(null)		oc_026	Ca2+	51.1239	-29.83	150.35	(null)	(null)		na_067	Mg2+	20.7264	40.5226	-75.9983	(null)	Stable		as_018	Na+	50.3255	16.5167	80.6167	(null)	Stable		na_202	K+	4.28333	40.0693	-93.638	(null)	(null)		na_150	SO42-	46.936	32.3125	-90.9069	(null)	Stable		na_174	Cl-
na_216	TDS	333.87	44.7467	-92.8522	(null)	Stable		as_071	Ca2+	51.3058	36.7247	116.988	(null)	Stable		na_281	Mg2+	20.8	33.8558	-117.797	(null)	(null)		as_017	Na+	52.354	17.4108	75.8503	(null)	(null)		as_037	K+	4.29031	17.8667	103.774	(null)	(null)		na_222	SO42-	47.038	53.8417	-101.335	(null)	Stable		na_201	Cl-
na_185	TDS	336.647	31.313	-92.4429	(null)	Stable		na_152	Ca2+	51.5812	37.2216	-89.463	(null)	Stable		na_161	Mg2+	21.3002	48.1081	-103.715	(null)	Stable		na_259	Na+	52.6056	34.2564	-106.891	(null)	Stable		oc_038	K+	4.30064	-29.46	148.88	(null)	(null)		na_205	SO42-	47.0597	38.132	-87.9403	(null)	Increasing		na_124	Cl-
na_252	TDS	340	35.2848	-106.596	(null)	(null)		na_162	Ca2+	52.1034	46.8142	-100.821	(null)	Decreasing		na_162	Mg2+	21.6781	46.8142	-100.821	(null)	Decreasing		na_141	Na+	52.7798	42.1377	-104.776	(null)	(null)		af_012	K+	4.35	5.11	-1.61444	(null)	(null)		na_080	SO42-	47.7333	37.3738	-121.933	(null)	(null)		eu_018	Cl-
oc_038	TDS	342.542	-29.46	148.88	(null)	(null)		na_022	Ca2+	52.8964	41.5164	-109.449	(null)	Stable		as_071	Mg2+	21.878	36.7247	116.988	(null)	Stable		na_228	Na+	53.1609	40.7261	-74.3897	(null)	Stable		na_130	K+	4.3656	41.327	-88.7176	(null)	Stable		na_312	SO42-	49.126	40.2548	-76.8861	(null)	Stable		oc_050	Cl-
na_276	TDS	345.815	37.676	-121.266	(null)	Stable		as_018	Ca2+	52.9723	16.5167	80.6167	(null)	Stable		na_212	Mg2+	21.9249	47.6774	-104.155	(null)	Stable		na_185	Na+	53.4199	31.313	-92.4429	(null)	Stable		na_204	K+	4.39312	45.8404	-106.223	(null)	Stable		oc_016	SO42-	49.6205	-30.53	145.11	(null)	(null)		na_161	Cl-
na_123	TDS	349.321	41.2936	-96.2833	(null)	Increasing		na_180	Ca2+	53.0279	39.401	-94.7268	(null)	Stable		eu_044	Mg2+	21.9367	52.9386	-1.135	(null)	Decreasing		oc_014	Na+	54.0135	-36.84	144.53	(null)	Stable		oc_051	K+	4.39396	-30.14	148.38	(null)	Stable		na_144	SO42-	50.3548	39.1714	-84.298	(null)	Stable		sa_023	Cl-
eu_016	TDS	350.293	50.7837	5.72044	(null)	Stable		na_015	Ca2+	53.1756	29.7063	-96.5369	(null)	Stable		af_008	Mg2+	22.2986	-22.225	29.9905	(null)	Stable		na_032	Na+	54.1769	40.0139	-109.081	(null)	Stable		na_124	K+	4.43974	39.64	-93.2737	(null)	Stable		oc_004	SO42-	50.415	-37.92	141.28	(null)	Stable		na_253	Cl-
na_303	TDS	353.878	41.5	-83.7128	(null)	Stable		na_212	Ca2+	53.5991	47.6774	-104.155	(null)	Stable		na_140	Mg2+	22.3057	40.0248	-90.6318	(null)	Stable		as_024	Na+	56.6247	15.57	103.823	(null)	(null)		as_028	K+	4.46155	16.1	102.577	(null)	Stable		as_034	SO42-	50.6564	15.0183	102.287	(null)	(null)		na_162	Cl-
na_317	TDS	355.234	32.7075	-96.7356	(null)	Stable		na_174	Ca2+	54.275	42.7119	-106.558	(null)	Stable		na_192	Mg2+	22.6457	38.7267	-98.2337	(null)	Stable		na_161	Na+	57.7716	48.1081	-103.715	(null)	Stable		na_252	K+	4.5	35.2848	-106.596	(null)	(null)		eu_031	SO42-	53.77	50	8.23	(null)	(null)		na_199	Cl-
na_029	TDS	356.438	34.0731	-111.716	(null)	Stable		na_161	Ca2+	54.6218	48.1081	-103.715	(null)	Stable		eu_008	Mg2+	23.1287	40.82	0.52	(null)	Stable		oc_030	Na+	57.8301	-36.98	143.96	(null)	Stable		oc_004	K+	4.53088	-37.92	141.28	(null)	Stable		na_140	SO42-	54.0016	40.0248	-90.6318	(null)	Stable		as_059	Cl-
oc_047	TDS	358.335	-35.2539	139.454	(null)	Decreasing		eu_029	Ca2+	54.8089	47.5667	7.585	(null)	Stable		oc_026	Mg2+	23.3877	-29.83	150.35	(null)	(null)		na_135	Na+	58.6226	38.9833	-94.9647	(null)	Stable		na_006	K+	4.54382	29.5825	-95.7577	(null)	Stable		eu_015	SO42-	56.1549	51.7156	4.89333	(null)	Stable		sa_041	Cl-
na_174	TDS	359.465	42.7119	-106.558	(null)	Stable		na_020	Ca2+	54.9438	32.8684	-109.511	(null)	Stable		na_163	Mg2+	23.7019	42.4858	-96.4139	(null)	Stable		eu_031	Na+	59.1023	50	8.23	(null)	(null)		na_016	K+	4.55678	38.8105	-109.293	(null)	Stable		na_177	SO42-	58.1435	38.0559	-94.1454	(null)	Stable		as_020	Cl-
na_022	TDS	360.885	41.5164	-109.449	(null)	Stable		na_124	Ca2+	54.9632	39.64	-93.2737	(null)	Stable		as_070	Mg2+	24.0311	37.5	118.233	(null)	Stable		na_162	Na+	61.2397	46.8142	-100.821	(null)	Decreasing		na_036	K+	4.56817	36.0153	-114.738	(null)	Stable		na_020	SO42-	58.8449	32.8684	-109.511	(null)	Stable		na_178	Cl-
eu_015	TDS	360.913	51.7156	4.89333	(null)	Stable		na_200	Ca2+	55.0833	40.6403	-93.8083	(null)	Stable		na_195	Mg2+	24.1931	38.9064	-97.1178	(null)	Stable		oc_066	Na+	61.5909	-37.9333	176.767	(null)	(null)		na_018	K+	4.68813	36.1014	-112.086	(null)	Decreasing		oc_034	SO42-	59.5825	-36.42	143.95	(null)	Stable		na_311	Cl-
af_007	TDS	367.656	-24.3297	30.7414	(null)	Stable		na_159	Ca2+	55.2567	38.7098	-91.4385	(null)	Stable		na_130	Mg2+	24.4902	41.327	-88.7176	(null)	Stable		na_245	Na+	62.027	27.7128	-105.187	(null)	(null)		na_180	K+	4.69779	39.401	-94.7268	(null)	Stable		na_253	SO42-	59.6345	35.0892	-106.681	(null)	Stable		as_085	Cl-
na_159	TDS	373.45	38.7098	-91.4385	(null)	Stable		na_259	Ca2+	55.6117	34.2564	-106.891	(null)	Stable		na_144	Mg2+	25.496	39.1714	-84.298	(null)	Stable		na_212	Na+	62.5005	47.6774	-104.155	(null)	Stable		na_017	K+	4.71219	37.8083	-110.449	(null)	Stable		na_262	SO42-	59.9068	35.8747	-106.142	(null)	Stable		as_062	Cl-
af_001	TDS	379.548	-34.0658	20.4042	(null)	(null)		na_177	Ca2+	55.6158	38.0559	-94.1454	(null)	Stable		oc_033	Mg2+	25.5697	-37.1	144.05	(null)	Stable		af_008	Na+	62.9302	-22.225	29.9905	(null)	Stable		na_259	K+	4.80204	34.2564	-106.891	(null)	Stable		na_178	SO42-	60.0167	38.0623	-93.6938	(null)	(null)		na_210	Cl-
na_136	TDS	380.71	39.5834	-88.4134	(null)	Stable		eu_020	Ca2+	55.8358	49.9178	18.3247	(null)	Stable		na_189	Mg2+	25.6178	39.2123	-82.8638	(null)	Stable		eu_009	Na+	64.3812	53.4	10.183	(null)	Stable		na_203	K+	4.80986	46.3846	-105.846	(null)	Decreasing		na_175	SO42-	60.0842	37.8995	-86.7055	(null)	Increasing		na_115	Cl-
na_167	TDS	386.44	48.125	-104.472	(null)	Decreasing		na_205	Ca2+	56.432	38.132	-87.9403	(null)	Increasing		na_113	Mg2+	25.8415	44.7586	-108.181	(null)	Stable		na_203	Na+	64.6157	46.3846	-105.846	(null)	Decreasing		na_245	K+	4.83236	27.7128	-105.187	(null)	(null)		na_145	SO42-	60.8222	39.7484	-83.9313	(null)	Stable		na_212	Cl-
na_145	TDS	388.542	39.7484	-83.9313	(null)	Stable		na_283	Ca2+	56.75	33.7511	-117.908	(null)	(null)		na_263	Mg2+	26.2154	25.8764	-97.4542	(null)	Decreasing		na_186	Na+	64.756	39.3556	-97.1275	(null)	Stable		na_057	K+	4.84042	46.0276	-118.73	(null)	Stable		eu_046	SO42-	62.2285	52.2333	21.0333	(null)	(null)		na_163	Cl-
na_144	TDS	391.737	39.1714	-84.298	(null)	Stable		na_204	Ca2+	57.2839	45.8404	-106.223	(null)	Stable		na_031	Mg2+	26.5095	37.2041	-113.181	(null)	Stable		na_115	Na+	64.8194	43.6461	-108.203	(null)	Stable		na_120	K+	4.93125	41.7792	-100.525	(null)	(null)		na_133	SO42-	63.0119	45.6133	-112.329	(null)	Stable		na_114	Cl-
na_125	TDS	402.613	40.287	-84.1499	(null)	Stable		na_252	Ca2+	58	35.2848	-106.596	(null)	(null)		na_012	Mg2+	26.5888	36.8647	-111.588	(null)	Stable		na_258	Na+	65.2597	34.2484	-106.902	(null)	Decreasing		eu_030	K+	4.95784	49.0333	8.30278	(null)	(null)		na_185	SO42-	63.3232	31.313	-92.4429	(null)	Stable		eu_045	Cl-
na_188	TDS	402.816	40.1239	-89.985	(null)	Stable		eu_005	Ca2+	58.081	47.61	19.0967	(null)	Stable		af_007	Mg2+	26.7116	-24.3297	30.7414	(null)	Stable		na_163	Na+	65.269	42.4858	-96.4139	(null)	Stable		na_256	K+	4.97646	34.4145	-106.804	(null)	Stable		eu_024	SO42-	63.4506	46.1647	8.91139	(null)	Stable		na_252	Cl-
af_008	TDS	403.624	-22.225	29.9905	(null)	Stable		na_201	Ca2+	58.2233	40.3363	-93.7685	(null)	Stable		na_032	Mg2+	26.7397	40.0139	-109.081	(null)	Increasing		eu_030	Na+	65.9388	49.0333	8.30278	(null)	(null)		na_260	K+	5.01368	33.6791	-106.997	(null)	Stable		na_213	SO42-	65.1071	45.8001	-108.468	(null)	Decreasing		na_312	Cl-
na_259	TDS	404.345	34.2564	-106.891	(null)	Stable		na_140	Ca2+	58.6973	40.0248	-90.6318	(null)	Stable		na_033	Mg2+	27.071	39.9789	-109.179	(null)	Stable		na_276	Na+	66.4174	37.676	-121.266	(null)	Stable		oc_058	K+	5.03321	-28.49	149.48	(null)	(null)		na_276	SO42-	65.4026	37.676	-121.266	(null)	Stable		na_067	Cl-
na_256	TDS	405.866	34.4145	-106.804	(null)	Stable		na_203	Ca2+	58.8187	46.3846	-105.846	(null)	Decreasing		na_141	Mg2+	27.2226	42.1377	-104.776	(null)	(null)		as_070	Na+	66.4924	37.5	118.233	(null)	Increasing		af_008	K+	5.05003	-22.225	29.9905	(null)	Stable		eu_043	SO42-	67.5691	51.4289	-0.317222	(null)	Stable		na_190	Cl-
na_189	TDS	406.717	39.2123	-82.8638	(null)	Stable		na_006	Ca2+	58.9471	29.5825	-95.7577	(null)	Stable		na_036	Mg2+	27.4358	36.0153	-114.738	(null)	Stable		as_071	Na+	67.2806	36.7247	116.988	(null)	Stable		oc_006	K+	5.09693	-37.63	142.33	(null)	(null)		oc_005	SO42-	68.7932	-37.62	141.42	(null)	Stable		na_002	Cl-
oc_040	TDS	410.508	-36.55	147.51	(null)	(null)		as_008	Ca2+	59.9758	18.8333	79.45	(null)	(null)		na_023	Mg2+	27.5411	40.0722	-109.728	(null)	Stable		oc_015	Na+	69.1951	-37.01	144.54	(null)	Stable		na_184	K+	5.09858	37.3564	-103.9	(null)	Decreasing		eu_032	SO42-	68.852	51.84	6.11	(null)	Stable		na_177	Cl-
oc_015	TDS	412.346	-37.01	144.54	(null)	Stable		eu_015	Ca2+	60.0884	51.7156	4.89333	(null)	Stable		na_080	Mg2+	27.7333	37.3738	-121.933	(null)	(null)		na_006	Na+	70.58	29.5825	-95.7577	(null)	Stable		eu_031	K+	5.15615	50	8.23	(null)	(null)		na_152	SO42-	69.2751	37.2216	-89.463	(null)	Stable		na_221	Cl-
na_006	TDS	417.377	29.5825	-95.7577	(null)	Stable		na_115	Ca2+	60.6328	43.6461	-108.203	(null)	Stable		na_221	Mg2+	27.8654	48.9133	-97.917	(null)	Stable		na_260	Na+	70.7033	33.6791	-106.997	(null)	Stable		na_013	K+	5.19252	32.7187	-114.719	(null)	Stable		na_006	SO42-	70.4391	29.5825	-95.7577	(null)	Stable		na_155	Cl-
na_305	TDS	418.105	43.1	-87.9089	(null)	Stable		na_303	Ca2+	61.6362	41.5	-83.7128	(null)	Stable		na_024	Mg2+	27.8829	38.9861	-110.151	(null)	Stable		na_134	Na+	72.113	39.1983	-96.3056	(null)	Stable		eu_015	K+	5.42095	51.7156	4.89333	(null)	Stable		na_176	SO42-	72.1772	38.6467	-82.8604	(null)	Stable		oc_057	Cl-
as_074	TDS	421.352	37.8829	105.987	(null)	Stable		na_163	Ca2+	62.678	42.4858	-96.4139	(null)	Stable		na_125	Mg2+	27.9861	40.287	-84.1499	(null)	(null)		na_024	Na+	72.5194	38.9861	-110.151	(null)	Stable		na_141	K+	5.46095	42.1377	-104.776	(null)	(null)		na_136	SO42-	72.5572	39.5834	-88.4134	(null)	Stable		na_220	Cl-
eu_040	TDS	423.742	48.8553	2.35451	(null)	(null)		na_170	Ca2+	62.7333	40.1203	-81.9996	(null)	Stable		na_021	Mg2+	28.2058	33.1028	-110.977	(null)	Increasing		eu_020	Na+	72.5993	49.9178	18.3247	(null)	Stable		na_200	K+	5.53	40.6403	-93.8083	(null)	Stable		na_303	SO42-	73.7538	41.5	-83.7128	(null)	Stable		eu_029	Cl-
oc_033	TDS	425.759	-37.1	144.05	(null)	Stable		oc_005	Ca2+	63.096	-37.62	141.42	(null)	Stable		na_114	Mg2+	28.347	46.1471	-107.467	(null)	Decreasing		na_023	Na+	73.1538	40.0722	-109.728	(null)	Stable		oc_059	K+	5.56324	-36.64	142.97	(null)	Stable		as_054	SO42-	75.3036	14.45	79.9833	(null)	(null)		na_065	Cl-
na_147	TDS	428.4	39.8101	-83.7391	(null)	Stable		as_054	Ca2+	64.3812	14.45	79.9833	(null)	(null)		na_018	Mg2+	28.3883	36.1014	-112.086	(null)	Decreasing		eu_032	Na+	76.3281	51.84	6.11	(null)	Stable		na_163	K+	5.5879	42.4858	-96.4139	(null)	Stable		na_125	SO42-	78.1459	40.287	-84.1499	(null)	Stable		na_148	Cl-
na_111	TDS	429.745	45.3834	-112.453	(null)	Stable		na_275	Ca2+	64.8806	36.6311	-121.672	(null)	Stable		na_111	Mg2+	28.4985	45.3834	-112.453	(null)	Stable		oc_017	Na+	76.4851	-31.55	143.38	(null)	(null)		na_159	K+	5.6038	38.7098	-91.4385	(null)	Stable		na_147	SO42-	82.25	39.8101	-83.7391	(null)	(null)		as_068	Cl-
na_162	TDS	436.288	46.8142	-100.821	(null)	Decreasing		na_107	Ca2+	65.1402	36.1406	-96.0064	(null)	Stable		oc_016	Mg2+	28.9905	-30.53	145.11	(null)	(null)		eu_044	Na+	76.7877	52.9386	-1.135	(null)	Decreasing		eu_046	K+	5.69373	52.2333	21.0333	(null)	(null)		na_257	SO42-	82.6699	34.417	-106.801	(null)	Increasing		as_003	Cl-
na_209	TDS	437.282	43.7483	-99.5565	(null)	Stable		na_024	Ca2+	65.4417	38.9861	-110.151	(null)	Stable		oc_013	Mg2+	29.1	-36.33	144.7	(null)	Decreasing		na_275	Na+	78.1812	36.6311	-121.672	(null)	Stable		na_243	K+	5.7	25.8886	-97.5086	(null)	(null)		as_017	SO42-	84.4822	17.4108	75.8503	(null)	(null)		na_241	Cl-
na_135	TDS	437.929	38.9833	-94.9647	(null)	Stable		na_032	Ca2+	65.7381	40.0139	-109.081	(null)	Increasing		na_275	Mg2+	29.9338	36.6311	-121.672	(null)	Stable		na_012	Na+	80.8639	36.8647	-111.588	(null)	Decreasing		as_077	K+	5.76503	34.6106	110.3	(null)	(null)		na_189	SO42-	87.1908	39.2123	-82.8638	(null)	Stable		eu_037	Cl-
na_130	TDS	439.549	41.327	-88.7176	(null)	Stable		na_033	Ca2+	65.9716	39.9789	-109.179	(null)	Stable		na_106	Mg2+	30.4804	37.9464	-97.775	(null)	Stable		na_027	Na+	80.9355	36.8722	-111.595	(null)	Stable		oc_005	K+	5.88491	-37.62	141.42	(null)	Stable		na_130	SO42-	89.3682	41.327	-88.7176	(null)	Stable		na_240	Cl-
eu_030	TDS	444.967	49.0333	8.30278	(null)	(null)		oc_004	Ca2+	66.2009	-37.92	141.28	(null)	Stable		oc_015	Mg2+	31.1888	-37.01	144.54	(null)	Stable		na_281	Na+	81.525	33.8558	-117.797	(null)	(null)		na_148	K+	5.9436	44.1689	-94.0033	(null)	Stable		na_258	SO42-	91.4861	34.2484	-106.902	(null)	Stable		na_033	Cl-
na_161	TDS	447.97	48.1081	-103.715	(null)	Stable		na_130	Ca2+	66.8058	41.327	-88.7176	(null)	Stable		oc_032	Mg2+	31.9128	-36.81	143.91	(null)	Stable		na_114	Na+	83.1901	46.1471	-107.467	(null)	Decreasing		eu_032	K+	5.96931	51.84	6.11	(null)	Stable		as_071	SO42-	94.3599	36.7247	116.988	(null)	Decreasing		oc_070	Cl-
oc_026	TDS	448.857	-29.83	150.35	(null)	(null)		na_135	Ca2+	66.9123	38.9833	-94.9647	(null)	Stable		na_136	Mg2+	32.2491	39.5834	-88.4134	(null)	Stable		eu_046	Na+	83.2285	52.2333	21.0333	(null)	(null)		na_263	K+	6.06626	25.8764	-97.4542	(null)	Decreasing		na_134	SO42-	95.8519	39.1983	-96.3056	(null)	Stable		na_142	Cl-
na_126	TDS	449.389	39.3911	-84.5722	(null)	(null)		eu_016	Ca2+	67.2493	50.7837	5.72044	(null)	Stable		na_190	Mg2+	32.5689	44.8586	-108.332	(null)	Stable		oc_033	Na+	86.7627	-37.1	144.05	(null)	Stable		na_255	K+	6.1469	33.6806	-106.992	(null)	Decreasing		na_135	SO42-	96.3938	38.9833	-94.9647	(null)	Stable		oc_058	Cl-
na_033	TDS	453.489	39.9789	-109.179	(null)	Stable		eu_031	Ca2+	67.3262	50	8.23	(null)	(null)		eu_007	Mg2+	32.5795	47.5342	40.6475	(null)	Stable		na_283	Na+	87.75	33.7511	-117.908	(null)	(null)		na_027	K+	6.20119	36.8722	-111.595	(null)	Stable		oc_026	SO42-	100.642	-29.83	150.35	(null)	(null)		oc_025	Cl-
na_212	TDS	453.758	47.6774	-104.155	(null)	Stable		eu_011	Ca2+	67.4374	38.8825	-6.9775	(null)	(null)		na_145	Mg2+	32.7083	39.7484	-83.9313	(null)	(null)		na_113	Na+	88.2659	44.7586	-108.181	(null)	Stable		na_020	K+	6.30269	32.8684	-109.511	(null)	Stable		eu_020	SO42-	100.944	49.9178	18.3247	(null)	Stable		na_207	Cl-
eu_020	TDS	454.662	49.9178	18.3247	(null)	Stable		na_023	Ca2+	67.6702	40.0722	-109.728	(null)	Stable		eu_011	Mg2+	32.8306	38.8825	-6.9775	(null)	(null)		na_207	Na+	91.75	43.2548	-102.827	(null)	(null)		na_111	K+	6.38989	45.3834	-112.453	(null)	Stable		na_160	SO42-	101.555	47.6314	-108.688	(null)	Stable		na_087	Cl-
na_032	TDS	458.787	40.0139	-109.081	(null)	Stable		eu_037	Ca2+	67.8991	43.6769	4.62861	(null)	(null)		na_013	Mg2+	32.8965	32.7187	-114.719	(null)	Stable		na_280	Na+	93.7639	33.8833	-117.644	(null)	Increasing		na_107	K+	6.49928	36.1406	-96.0064	(null)	Stable		na_259	SO42-	105.897	34.2564	-106.891	(null)	Stable		as_083	Cl-
na_038	TDS	459.793	39.2392	-108.266	(null)	Stable		na_256	Ca2+	68.0615	34.4145	-106.804	(null)	Stable		as_077	Mg2+	33.2918	34.6106	110.3	(null)	(null)		na_036	Na+	95.9504	36.0153	-114.738	(null)	Stable		oc_066	K+	6.72	-37.9333	176.767	(null)	(null)		na_280	SO42-	109.799	33.8833	-117.644	(null)	Increasing		na_180	Cl-
oc_017	TDS	463.987	-31.55	143.38	(null)	(null)		eu_046	Ca2+	68.7943	52.2333	21.0333	(null)	(null)		oc_059	Mg2+	33.7953	-36.64	142.97	(null)	Stable		na_209	Na+	97.0441	43.7483	-99.5565	(null)	Stable		na_284	K+	6.73471	34.3997	-118.705	(null)	Stable		na_275	SO42-	110.724	36.6311	-121.672	(null)	Stable		na_113	Cl-
na_131	TDS	465.456	41.3422	-88.8467	(null)	Stable		na_169	Ca2+	70.0099	39.6451	-81.8499	(null)	Stable		na_016	Mg2+	34.995	38.8105	-109.293	(null)	Stable		af_001	Na+	97.9509	-34.0658	20.4042	(null)	(null)		na_172	K+	6.74536	42.7397	-98.2228	(null)	Stable		na_119	SO42-	112.326	41.6805	-93.6683	(null)	Stable		eu_013	Cl-
eu_043	TDS	465.677	51.4289	-0.317222	(null)	Stable		na_260	Ca2+	70.3714	33.6791	-106.997	(null)	Stable		as_018	Mg2+	36.6628	16.5167	80.6167	(null)	Stable		eu_008	Na+	98.2005	40.82	0.52	(null)	Decreasing		oc_034	K+	6.82931	-36.42	143.95	(null)	Stable		na_111	SO42-	115.722	45.3834	-112.453	(null)	Stable		oc_063	Cl-
na_166	TDS	477.531	42.8661	-97.3936	(null)	(null)		na_134	Ca2+	70.7773	39.1983	-96.3056	(null)	Stable		na_019	Mg2+	38.7382	38.7972	-109.195	(null)	Stable		na_020	Na+	100.719	32.8684	-109.511	(null)	Stable		na_209	K+	6.92604	43.7483	-99.5565	(null)	Stable		na_209	SO42-	116.944	43.7483	-99.5565	(null)	Stable		na_057	Cl-
na_221	TDS	479.39	48.9133	-97.917	(null)	Stable		na_221	Ca2+	70.8128	48.9133	-97.917	(null)	Stable		na_203	Mg2+	40.3216	46.3846	-105.846	(null)	Decreasing		as_077	Na+	103.728	34.6106	110.3	(null)	(null)		as_034	K+	6.92937	15.0183	102.287	(null)	(null)		na_281	SO42-	117.5	33.8558	-117.797	(null)	(null)		oc_065	Cl-
na_051	TDS	482.398	35.9264	-111.567	(null)	Stable		na_189	Ca2+	70.8493	39.2123	-82.8638	(null)	Stable		na_204	Mg2+	40.5463	45.8404	-106.223	(null)	Stable		oc_013	Na+	105.292	-36.33	144.7	(null)	Decreasing		oc_017	K+	7.03274	-31.55	143.38	(null)	(null)		na_159	SO42-	117.948	38.7098	-91.4385	(null)	Stable		na_168	Cl-
na_031	TDS	484.497	37.2041	-113.181	(null)	Stable		na_144	Ca2+	71.5566	39.1714	-84.298	(null)	Stable		na_017	Mg2+	41.1572	37.8083	-110.449	(null)	Stable		na_255	Na+	107.2	33.6806	-106.992	(null)	Decreasing		na_135	K+	7.25415	38.9833	-94.9647	(null)	Stable		na_168	SO42-	123.564	40.3912	-79.8581	(null)	Stable		na_111	Cl-
na_115	TDS	484.757	43.6461	-108.203	(null)	Stable		na_111	Ca2+	71.8035	45.3834	-112.453	(null)	Stable		oc_060	Mg2+	42.528	-36.9	142.64	(null)	Stable		na_193	Na+	107.657	38.6114	-97.9528	(null)	Stable		eu_043	K+	7.26105	51.4289	-0.317222	(null)	Stable		na_107	SO42-	126.747	36.1406	-96.0064	(null)	Stable		na_313	Cl-
na_204	TDS	488.305	45.8404	-106.223	(null)	Stable		oc_011	Ca2+	72.6578	-36.43	143.29	(null)	Stable		na_030	Mg2+	43.26	37.1628	-113.395	(null)	Stable		as_033	Na+	108.153	15.335	104.162	(null)	Stable		oc_016	K+	7.50409	-30.53	145.11	(null)	(null)		na_256	SO42-	128.18	34.4145	-106.804	(null)	Stable		as_057	Cl-
na_134	TDS	489.996	39.1983	-96.3056	(null)	Stable		na_281	Ca2+	72.84	33.8558	-117.797	(null)	(null)		as_054	Mg2+	44.6889	14.45	79.9833	(null)	(null)		na_018	Na+	109.233	36.1014	-112.086	(null)	Decreasing		na_021	K+	7.5989	33.1028	-110.977	(null)	Stable		na_193	SO42-	129.63	38.6114	-97.9528	(null)	Stable		af_015	Cl-
na_260	TDS	490.593	33.6791	-106.997	(null)	Stable		na_136	Ca2+	73.3847	39.5834	-88.4134	(null)	Stable		na_316	Mg2+	45	32.5517	-117.084	(null)	(null)		na_016	Na+	110.214	38.8105	-109.293	(null)	Stable		na_117	K+	7.7	43.3053	-103.562	(null)	(null)		as_070	SO42-	130.771	37.5	118.233	(null)	Stable		na_257	Cl-
na_169	TDS	490.613	39.6451	-81.8499	(null)	Stable		na_207	Ca2+	74.6351	43.2548	-102.827	(null)	(null)		na_148	Mg2+	45.6845	44.1689	-94.0033	(null)	Stable		na_090	Na+	113.355	43.1858	-97.6356	(null)	Increasing		na_182	K+	7.88263	46.4294	-105.31	(null)	Stable		na_316	SO42-	131	32.5517	-117.084	(null)	(null)		na_147	Cl-
as_071	TDS	492.534	36.7247	116.988	(null)	Decreasing		eu_007	Ca2+	75.5183	47.5342	40.6475	(null)	Stable		na_027	Mg2+	45.7188	36.8722	-111.595	(null)	Stable		as_037	Na+	113.696	17.8667	103.774	(null)	(null)		na_183	K+	7.88848	44.65	-106.128	(null)	Stable		na_169	SO42-	131.794	39.6451	-81.8499	(null)	Stable		na_141	Cl-
as_076	TDS	493.604	39.248	106.786	(null)	Stable		na_036	Ca2+	75.6502	36.0153	-114.738	(null)	Stable		eu_047	Mg2+	50.7145	53.0476	8.89109	(null)	Stable		na_190	Na+	117.058	44.8586	-108.332	(null)	Stable		na_208	K+	7.97034	43.7525	-101.525	(null)	Stable		na_186	SO42-	132.976	39.3556	-97.1275	(null)	Stable		na_254	Cl-
as_069	TDS	497.71	34.9117	113.683	(null)	Decreasing		na_145	Ca2+	76	39.7484	-83.9313	(null)	(null)		na_182	Mg2+	56.5233	46.4294	-105.31	(null)	Stable		oc_032	Na+	118.066	-36.81	143.91	(null)	Stable		eu_020	K+	8.15802	49.9178	18.3247	(null)	Stable		na_051	SO42-	136.887	35.9264	-111.567	(null)	Stable		eu_025	Cl-
na_163	TDS	498.775	42.4858	-96.4139	(null)	Stable		na_114	Ca2+	76.806	46.1471	-107.467	(null)	Decreasing		oc_004	Mg2+	56.6742	-37.92	141.28	(null)	Decreasing		as_054	Na+	118.254	14.45	79.9833	(null)	(null)		eu_009	K+	8.43785	53.4	10.183	(null)	Stable		na_170	SO42-	140.639	40.1203	-81.9996	(null)	Stable		na_027	Cl-
oc_013	TDS	498.886	-36.33	144.7	(null)	Decreasing		na_258	Ca2+	76.9061	34.2484	-106.902	(null)	Decreasing		oc_006	Mg2+	58.9744	-37.63	142.33	(null)	(null)		na_051	Na+	125.692	35.9264	-111.567	(null)	Stable		na_134	K+	8.7175	39.1983	-96.3056	(null)	Stable		na_260	SO42-	142.348	33.6791	-106.997	(null)	Stable		as_022	Cl-
na_119	TDS	499.518	41.6805	-93.6683	(null)	Stable		na_031	Ca2+	76.9524	37.2041	-113.181	(null)	Stable		oc_034	Mg2+	59.4497	-36.42	143.95	(null)	Stable		na_017	Na+	125.926	37.8083	-110.449	(null)	Stable		na_248	K+	8.85435	32.8409	-104.324	(null)	Stable		na_031	SO42-	143.45	37.2041	-113.181	(null)	Stable		na_159	Cl-
na_020	TDS	500.284	32.8684	-109.511	(null)	Stable		na_113	Ca2+	77.0502	44.7586	-108.181	(null)	Stable		as_008	Mg2+	59.6187	18.8333	79.45	(null)	(null)		as_028	Na+	130.004	16.1	102.577	(null)	Stable		na_194	K+	9.10724	38.8639	-97.4834	(null)	Stable		na_174	SO42-	144.736	42.7119	-106.558	(null)	Stable		eu_002	Cl-
as_079	TDS	514.392	37.4466	110.709	(null)	Decreasing		eu_032	Ca2+	77.4282	51.84	6.11	(null)	Stable		na_183	Mg2+	59.7703	44.65	-106.128	(null)	Stable		na_194	Na+	137.198	38.8639	-97.4834	(null)	Stable		na_221	K+	9.13811	48.9133	-97.917	(null)	Stable		eu_009	SO42-	145.188	53.4	10.183	(null)	Stable		na_150	Cl-
na_258	TDS	519.239	34.2484	-106.902	(null)	Decreasing		na_012	Ca2+	78.2632	36.8647	-111.588	(null)	Decreasing		na_090	Mg2+	60.057	43.1858	-97.6356	(null)	Increasing		na_208	Na+	144.774	43.7525	-101.525	(null)	Stable		oc_018	K+	9.26119	-32.43	142.37	(null)	Stable		na_022	SO42-	145.312	41.5164	-109.449	(null)	Stable		oc_012	Cl-
na_283	TDS	520.75	33.7511	-117.908	(null)	(null)		na_255	Ca2+	78.758	33.6806	-106.992	(null)	Decreasing		as_007	Mg2+	65.8815	19.6789	79.7869	(null)	(null)		oc_016	Na+	148.442	-30.53	145.11	(null)	(null)		na_280	K+	10.1881	33.8833	-117.644	(null)	Increasing		eu_047	SO42-	151.392	53.0476	8.89109	(null)	Decreasing		af_013	Cl-
eu_032	TDS	524.544	51.84	6.11	(null)	Stable		eu_047	Ca2+	80.9648	53.0476	8.89109	(null)	Stable		eu_049	Mg2+	68.5563	52.9667	9.13333	(null)	Stable		na_013	Na+	150.836	32.7187	-114.719	(null)	Stable		eu_044	K+	10.3758	52.9386	-1.135	(null)	Decreasing		eu_011	SO42-	153.389	38.8825	-6.9775	(null)	(null)		sa_029	Cl-
na_186	TDS	524.856	39.3556	-97.1275	(null)	Stable		na_141	Ca2+	81.8548	42.1377	-104.776	(null)	(null)		na_108	Mg2+	72.7362	37.9278	-99.3743	(null)	Stable		na_263	Na+	152.768	25.8764	-97.4542	(null)	Decreasing		na_195	K+	10.4211	38.9064	-97.1178	(null)	Stable		na_194	SO42-	158.26	38.8639	-97.4834	(null)	Stable		eu_040	Cl-
eu_031	TDS	528.283	50	8.23	(null)	(null)		na_125	Ca2+	81.875	40.287	-84.1499	(null)	(null)		na_284	Mg2+	82.2632	34.3997	-118.705	(null)	Stable		na_021	Na+	154.362	33.1028	-110.977	(null)	Increasing		oc_011	K+	10.4451	-36.43	143.29	(null)	Stable		na_283	SO42-	159.25	33.7511	-117.908	(null)	(null)		eu_003	Cl-
na_023	TDS	532.338	40.0722	-109.728	(null)	Stable		na_018	Ca2+	82.4404	36.1014	-112.086	(null)	Decreasing		na_117	Mg2+	82.7324	43.3053	-103.562	(null)	(null)		na_243	Na+	156.062	25.8886	-97.5086	(null)	(null)		na_193	K+	10.5694	38.6114	-97.9528	(null)	Stable		eu_044	SO42-	163.814	52.9386	-1.135	(null)	Decreasing		na_127	Cl-
as_075	TDS	535.825	34.8123	111.265	(null)	Decreasing		eu_049	Ca2+	82.8664	52.9667	9.13333	(null)	Stable		oc_005	Mg2+	86.4939	-37.62	141.42	(null)	Stable		na_117	Na+	172.5	43.3053	-103.562	(null)	(null)		na_275	K+	10.7966	36.6311	-121.672	(null)	Stable		na_221	SO42-	164.563	48.9133	-97.917	(null)	Stable		na_140	Cl-
oc_032	TDS	536.037	-36.81	143.91	(null)	Stable		na_280	Ca2+	82.9129	33.8833	-117.644	(null)	Increasing		as_017	Mg2+	104.063	17.4108	75.8503	(null)	(null)		na_184	Na+	187.095	37.3564	-103.9	(null)	Decreasing		na_106	K+	11.1987	37.9464	-97.775	(null)	Stable		na_208	SO42-	165.321	43.7525	-101.525	(null)	Stable		af_012	Cl-
na_141	TDS	537.911	42.1377	-104.776	(null)	(null)		na_148	Ca2+	83.7073	44.1689	-94.0033	(null)	Stable		na_184	Mg2+	142.169	37.3564	-103.9	(null)	Decreasing		na_192	Na+	204.626	38.7267	-98.2337	(null)	Stable		na_281	K+	11.255	33.8558	-117.797	(null)	(null)		oc_011	SO42-	170.588	-36.43	143.29	(null)	Stable		na_145	Cl-
na_040	TDS	541.179	35.7736	-113.363	(null)	Decreasing		na_186	Ca2+	85.5948	39.3556	-97.1275	(null)	Stable		oc_011	Mg2+	151.08	-36.43	143.29	(null)	Stable		na_284	Na+	219.352	34.3997	-118.705	(null)	Stable		na_283	K+	11.295	33.7511	-117.908	(null)	(null)		eu_007	SO42-	171.967	47.5342	40.6475	(null)	Stable		as_006	Cl-
as_070	TDS	542.927	37.5	118.233	(null)	Decreasing		na_316	Ca2+	89	32.5517	-117.084	(null)	(null)		na_011	Mg2+	151.194	32.7833	-114.737	(null)	(null)		na_316	Na+	219.5	32.5517	-117.084	(null)	(null)		na_186	K+	11.3061	39.3556	-97.1275	(null)	Stable		na_141	SO42-	172.769	42.1377	-104.776	(null)	(null)		na_125	Cl-
na_024	TDS	543.105	38.9861	-110.151	(null)	Stable		na_263	Ca2+	89.6266	25.8764	-97.4542	(null)	Decreasing		na_248	Mg2+	159.396	32.8409	-104.324	(null)	Stable		as_034	Na+	219.913	15.0183	102.287	(null)	(null)		na_207	K+	11.325	43.2548	-102.827	(null)	(null)		as_077	SO42-	173.221	34.6106	110.3	(null)	(null)		oc_007	Cl-
as_054	TDS	544.311	14.45	79.9833	(null)	(null)		na_193	Ca2+	90.9586	38.6114	-97.9528	(null)	Stable		na_245	Mg2+	169.671	27.7128	-105.187	(null)	(null)		oc_006	Na+	223.625	-37.63	142.33	(null)	(null)		na_108	K+	11.7801	37.9278	-99.3743	(null)	Stable		na_032	SO42-	178.182	40.0139	-109.081	(null)	Increasing		eu_005	Cl-
na_203	TDS	544.961	46.3846	-105.846	(null)	Decreasing		na_190	Ca2+	91.8476	44.8586	-108.332	(null)	Stable		sa_003	Mg2+	4.11516	-14.4453	-67.5342	Acidification	Stable		oc_059	Na+	225.325	-36.64	142.97	(null)	Stable		na_192	K+	12.0199	38.7267	-98.2337	(null)	Stable		eu_049	SO42-	179.222	52.9667	9.13333	(null)	Stable		na_307	Cl-
na_279	TDS	551.895	33.9686	-117.448	(null)	Stable		eu_009	Ca2+	92.2826	53.4	10.183	(null)	Stable		sa_011	Mg2+	1.37377	-3.345	-60.553	Acidification	Increasing		na_108	Na+	228.769	37.9278	-99.3743	(null)	Stable		as_021	K+	16.1452	72.3333	126.667	(null)	Stable		na_162	SO42-	180.176	46.8142	-100.821	(null)	Decreasing		na_176	Cl-
na_208	TDS	553.306	43.7525	-101.525	(null)	Stable		eu_040	Ca2+	92.6547	48.8553	2.35451	(null)	Decreasing		sa_006	Mg2+	1.71835	-4.89694	-60.0253	Acidification	Stable		na_195	Na+	229.544	38.9064	-97.1178	(null)	Stable		na_090	K+	16.6044	43.1858	-97.6356	(null)	Increasing		na_033	SO42-	181.157	39.9789	-109.179	(null)	Stable		na_152	Cl-
na_275	TDS	564.67	36.6311	-121.672	(null)	Stable		na_243	Ca2+	93.4572	25.8886	-97.5086	(null)	Decreasing		sa_004	Mg2+	0.737825	1.82139	-61.1236	Acidification	Stable		oc_034	Na+	229.863	-36.42	143.95	(null)	Stable		na_019	K+	16.7483	38.7972	-109.195	(null)	Stable		na_161	SO42-	181.505	48.1081	-103.715	(null)	Stable		na_175	Cl-
as_073	TDS	567.685	35.6657	110.588	(null)	Decreasing		na_027	Ca2+	94.0435	36.8722	-111.595	(null)	Stable		sa_012	Mg2+	0.547464	-4.28333	-55.9833	Acidification	Increasing		oc_060	Na+	240.515	-36.9	142.64	(null)	Stable		na_030	K+	19.47	37.1628	-113.395	(null)	Stable		na_255	SO42-	181.974	33.6806	-106.992	(null)	Decreasing		oc_037	Cl-
na_281	TDS	568.733	33.8558	-117.797	(null)	(null)		eu_044	Ca2+	95.7336	52.9386	-1.135	(null)	Decreasing		sa_001	Mg2+	1.05535	-1.94694	-55.5108	Acidification	Stable		eu_047	Na+	242.8	53.0476	8.89109	(null)	Stable		na_316	K+	25	32.5517	-117.084	(null)	(null)		na_212	SO42-	192.395	47.6774	-104.155	(null)	Stable		eu_001	Cl-
eu_044	TDS	574.546	52.9386	-1.135	(null)	Decreasing		na_013	Ca2+	96.0363	32.7187	-114.719	(null)	Stable		na_070	Mg2+	0.99205	33.0279	-80.3915	Acidification	Decreasing		na_030	Na+	246.9	37.1628	-113.395	(null)	Stable		eu_047	K+	29.311	53.0476	8.89109	(null)	Stable		na_204	SO42-	196.469	45.8404	-106.223	(null)	Stable		oc_019	Cl-
na_246	TDS	577.707	27.4003	-99.4883	(null)	Stable		na_016	Ca2+	96.3208	38.8105	-109.293	(null)	Stable		na_238	Mg2+	1.33088	35.8567	-80.3869	Acidification	Stable		na_182	Na+	256.013	46.4294	-105.31	(null)	Stable		eu_049	K+	38.7776	52.9667	9.13333	(null)	Stable		oc_040	SO42-	198.609	-36.55	147.51	(null)	(null)		na_256	Cl-
na_181	TDS	585.557	40.8744	-98.2817	(null)	(null)		na_194	Ca2+	97.1036	38.8639	-97.4834	(null)	Stable		oc_009	Mg2+	1.85466	-36.0333	146	Alkalinization	Decreasing		na_107	Na+	278.553	36.1406	-96.0064	(null)	Stable		sa_003	K+	1.09224	-14.4453	-67.5342	Acidification	Stable		na_067	SO42-	204.088	40.5226	-75.9983	(null)	Stable		na_104	Cl-
na_149	TDS	586.79	44.6931	-93.6417	(null)	Stable		eu_043	Ca2+	98.0177	51.4289	-0.317222	(null)	Stable		eu_022	Mg2+	3.74258	67.5833	52.1753	Alkalinization	Stable		na_183	Na+	326.432	44.65	-106.128	(null)	Stable		sa_011	K+	0.988716	-3.345	-60.553	Acidification	Increasing		na_023	SO42-	205.095	40.0722	-109.728	(null)	Stable		na_258	Cl-
na_148	TDS	595.08	44.1689	-94.0033	(null)	Stable		na_019	Ca2+	100.78	38.7972	-109.195	(null)	Stable		eu_012	Mg2+	15.5026	45.1722	38.2208	Alkalinization	Increasing		oc_004	Na+	326.725	-37.92	141.28	(null)	Stable		sa_006	K+	1.34588	-4.89694	-60.0253	Acidification	Stable		eu_008	SO42-	208.543	40.82	0.52	(null)	Stable		na_032	Cl-
na_280	TDS	599.241	33.8833	-117.644	(null)	Increasing		na_017	Ca2+	102.618	37.8083	-110.449	(null)	Stable		as_051	Mg2+	4.58289	66.52	66.6	Alkalinization	Stable		na_019	Na+	332.484	38.7972	-109.195	(null)	Stable		sa_004	K+	1.50869	1.82139	-61.1236	Acidification	Stable		na_148	SO42-	208.701	44.1689	-94.0033	(null)	Stable		eu_042	Cl-
as_017	TDS	604.489	17.4108	75.8503	(null)	(null)		na_106	Ca2+	109.725	37.9464	-97.775	(null)	Stable		na_146	Mg2+	29.2075	47.5903	-103.252	Alkalinization	Stable		na_106	Na+	369.837	37.9464	-97.775	(null)	Stable		sa_012	K+	0.825523	-4.28333	-55.9833	Acidification	Increasing		na_163	SO42-	212.329	42.4858	-96.4139	(null)	Stable		na_080	Cl-
na_012	TDS	609.177	36.8647	-111.588	(null)	Stable		eu_008	Ca2+	111.711	40.82	0.52	(null)	Decreasing		na_128	Mg2+	38.5022	46.8339	-100.975	Alkalinization	Stable		eu_049	Na+	406.941	52.9667	9.13333	(null)	Stable		sa_001	K+	0.90296	-1.94694	-55.5108	Acidification	Stable		na_192	SO42-	215.682	38.7267	-98.2337	(null)	Stable		af_010	Cl-
na_036	TDS	610.045	36.0153	-114.738	(null)	Stable		na_195	Ca2+	112.513	38.9064	-97.1178	(null)	Stable		af_004	Mg2+	37.3895	-33.2378	26.9903	Alkalinization	(null)		oc_005	Na+	488.963	-37.62	141.42	(null)	Stable		na_070	K+	1.26287	33.0279	-80.3915	Acidification	Decreasing		na_115	SO42-	221.259	43.6461	-108.203	(null)	Stable		na_205	Cl-
na_113	TDS	625.398	44.7586	-108.181	(null)	Stable		na_021	Ca2+	115.912	33.1028	-110.977	(null)	Increasing		oc_023	Mg2+	5.31686	-36.17	145.11	Alkalinization + Desalinization + Softening	Stable		na_248	Na+	944.985	32.8409	-104.324	(null)	Stable		na_238	K+	2.07778	35.8567	-80.3869	Acidification	Stable		na_195	SO42-	221.409	38.9064	-97.1178	(null)	Stable		oc_003	Cl-
na_114	TDS	625.588	46.1471	-107.467	(null)	Decreasing		na_182	Ca2+	129.545	46.4294	-105.31	(null)	Stable		oc_043	Mg2+	6.29048	-35.32	143.56	Alkalinization + Desalinization + Softening	Decreasing		oc_011	Na+	947.818	-36.43	143.29	(null)	Stable		oc_009	K+	1.17576	-36.0333	146	Alkalinization	Decreasing		na_203	SO42-	221.918	46.3846	-105.846	(null)	Decreasing		sa_024	Cl-
na_039	TDS	625.909	39.1328	-109.026	(null)	Stable		na_011	Ca2+	133.338	32.7833	-114.737	(null)	Stable		oc_046	Mg2+	6.71089	-34.17	142.08	Alkalinization + Desalinization + Softening	Decreasing		sa_003	Na+	3.48187	-14.4453	-67.5342	Acidification	Stable		eu_022	K+	0.8363	67.5833	52.1753	Alkalinization	Stable		na_207	SO42-	226.636	43.2548	-102.827	(null)	(null)		na_137	Cl-
na_255	TDS	640.426	33.6806	-106.992	(null)	Decreasing		na_090	Ca2+	135.069	43.1858	-97.6356	(null)	Increasing		oc_048	Mg2+	5.47579	-34.59	142.75	Alkalinization + Desalinization + Softening	Decreasing		sa_011	Na+	3.34589	-3.345	-60.553	Acidification	Increasing		as_051	K+	1.06083	66.52	66.6	Alkalinization	Stable		na_024	SO42-	229.707	38.9861	-110.151	(null)	Stable		oc_051	Cl-
na_207	TDS	642.568	43.2548	-102.827	(null)	(null)		na_245	Ca2+	135.543	27.7128	-105.187	(null)	(null)		na_265	Mg2+	3.82629	36.9151	-78.7408	Alkalinization + Desalinization + Softening	Stable		sa_006	Na+	2.26057	-4.89694	-60.0253	Acidification	Stable		na_146	K+	9.69396	47.5903	-103.252	Alkalinization	Stable		na_011	SO42-	241.062	32.7833	-114.737	(null)	Stable		na_259	Cl-
na_193	TDS	645.536	38.6114	-97.9528	(null)	Stable		na_192	Ca2+	140.581	38.7267	-98.2337	(null)	Stable		na_072	Mg2+	7.79312	40.4915	-124.1	Desalinization	Stable		sa_004	Na+	2.00806	1.82139	-61.1236	Acidification	Stable		na_128	K+	9.33998	46.8339	-100.975	Alkalinization	Stable		na_012	SO42-	249.535	36.8647	-111.588	(null)	Stable		oc_038	Cl-
oc_016	TDS	691.475	-30.53	145.11	(null)	(null)		na_183	Ca2+	142.412	44.65	-106.128	(null)	Stable		oc_027	Mg2+	1.38207	-36.13	146.95	Desalinization + Softening	Stable		sa_012	Na+	0.726687	-4.28333	-55.9833	Acidification	Increasing		af_004	K+	3.93962	-33.2378	26.9903	Alkalinization	(null)		na_263	SO42-	267.056	25.8764	-97.4542	(null)	Decreasing		na_024	Cl-
na_018	TDS	699.751	36.1014	-112.086	(null)	Decreasing		na_030	Ca2+	156.75	37.1628	-113.395	(null)	(null)		oc_031	Mg2+	17.2447	-35.7	143.91	Desalinization + Softening	Decreasing		sa_001	Na+	2.15846	-1.94694	-55.5108	Acidification	Stable		oc_023	K+	2.91959	-36.17	145.11	Alkalinization + Desalinization + Softening	Stable		na_018	SO42-	270.148	36.1014	-112.086	(null)	Decreasing		oc_024	Cl-
as_077	TDS	704.316	34.6106	110.3	(null)	(null)		na_284	Ca2+	172.983	34.3997	-118.705	(null)	Stable		oc_041	Mg2+	1.98412	-36.4	147.23	Desalinization + Softening	Stable		na_070	Na+	6.3402	33.0279	-80.3915	Acidification	Decreasing		oc_043	K+	2.28643	-35.32	143.56	Alkalinization + Desalinization + Softening	Decreasing		na_036	SO42-	270.845	36.0153	-114.738	(null)	Stable		oc_026	Cl-
eu_008	TDS	722.187	40.82	0.52	(null)	Stable		na_108	Ca2+	199.182	37.9278	-99.3743	(null)	Stable		oc_045	Mg2+	3.22389	-35.94	144.46	Desalinization + Softening	Stable		na_238	Na+	5.43126	35.8567	-80.3869	Acidification	Stable		oc_046	K+	2.23823	-34.17	142.08	Alkalinization + Desalinization + Softening	Decreasing		na_106	SO42-	277.569	37.9464	-97.775	(null)	Stable		af_006	Cl-
na_170	TDS	724.409	40.1203	-81.9996	(null)	Stable		na_184	Ca2+	214.068	37.3564	-103.9	(null)	Decreasing		sa_034	Mg2+	0.166277	-0.481667	-64.8297	Desalinization + Softening	Stable		oc_009	Na+	5.00801	-36.0333	146	Alkalinization	Decreasing		oc_048	K+	2.19212	-34.59	142.75	Alkalinization + Desalinization + Softening	Decreasing		na_113	SO42-	288.354	44.7586	-108.181	(null)	Stable		as_008	Cl-
na_277	TDS	728.057	37.4975	-121.082	(null)	(null)		na_117	Ca2+	439.464	43.3053	-103.562	(null)	(null)		na_270	Mg2+	6.15028	38.5866	-121.506	Desalinization + Softening	Stable		eu_022	Na+	5.22172	67.5833	52.1753	Alkalinization	Stable		na_265	K+	1.96196	36.9151	-78.7408	Alkalinization + Desalinization + Softening	Stable		na_114	SO42-	296.595	46.1471	-107.467	(null)	Decreasing		eu_036	Cl-
na_194	TDS	757.302	38.8639	-97.4834	(null)	Stable		na_248	Ca2+	517.296	32.8409	-104.324	(null)	Stable		as_060	Mg2+	8.97141	29.6197	106.6	Hardening	Stable		as_051	Na+	6.91161	66.52	66.6	Alkalinization	Stable		na_072	K+	1.19202	40.4915	-124.1	Desalinization	Stable		na_243	SO42-	298.905	25.8886	-97.5086	(null)	Decreasing		eu_006	Cl-
na_190	TDS	799.259	44.8586	-108.332	(null)	Stable		sa_003	Ca2+	10.6759	-14.4453	-67.5342	Acidification	Stable		as_061	Mg2+	8.00839	28.8	104.417	Hardening	Stable		na_146	Na+	275.566	47.5903	-103.252	Alkalinization	Stable		oc_027	K+	1.00327	-36.13	146.95	Desalinization + Softening	Stable		na_021	SO42-	302.23	33.1028	-110.977	(null)	Increasing		na_136	Cl-
oc_059	TDS	807.322	-36.64	142.97	(null)	Stable		sa_011	Ca2+	9.98029	-3.345	-60.553	Acidification	Increasing		na_327	Mg2+	7.71269	61.9344	-162.881	Hardening	Stable		na_128	Na+	196.334	46.8339	-100.975	Alkalinization	Stable		oc_031	K+	3.28859	-35.7	143.91	Desalinization + Softening	Decreasing		na_245	SO42-	308.981	27.7128	-105.187	(null)	Stable		na_319	Cl-
na_196	TDS	815.027	40.4122	-104.563	(null)	Stable		sa_006	Ca2+	4.85058	-4.89694	-60.0253	Acidification	Stable		na_179	Mg2+	14.6387	41.0153	-96.1578	Hardening	Increasing		af_004	Na+	241	-33.2378	26.9903	Alkalinization	(null)		oc_041	K+	0.93032	-36.4	147.23	Desalinization + Softening	Stable		na_019	SO42-	312.853	38.7972	-109.195	(null)	Stable		na_023	Cl-
na_016	TDS	830.396	38.8105	-109.293	(null)	Stable		sa_004	Ca2+	1.38602	1.82139	-61.1236	Acidification	Stable		na_118	Mg2+	7.78643	36.7434	-84.156	Hardening	Stable		oc_023	Na+	25.5685	-36.17	145.11	Alkalinization + Desalinization + Softening	Stable		oc_045	K+	1.9314	-35.94	144.46	Desalinization + Softening	Stable		na_013	SO42-	332.758	32.7187	-114.719	(null)	Stable		as_029	Cl-
na_041	TDS	835.311	32.7186	-114.718	(null)	Stable		sa_012	Ca2+	1.15102	-4.28333	-55.9833	Acidification	Increasing		na_112	Mg2+	39.7771	42.8375	-96.5619	Hardening	Increasing		oc_043	Na+	27.5546	-35.32	143.56	Alkalinization + Desalinization + Softening	Decreasing		sa_034	K+	0.653099	-0.481667	-64.8297	Desalinization + Softening	Stable		na_016	SO42-	336.132	38.8105	-109.293	(null)	Stable		na_184	Cl-
na_263	TDS	836.563	25.8764	-97.4542	(null)	Decreasing		sa_001	Ca2+	5.85945	-1.94694	-55.5108	Acidification	Stable		na_157	Mg2+	20.5092	38.629	-90.1798	Hardening	Decreasing		oc_046	Na+	29.6135	-34.17	142.08	Alkalinization + Desalinization + Softening	Decreasing		na_270	K+	1.40779	38.5866	-121.506	Desalinization + Softening	Stable		na_017	SO42-	380.768	37.8083	-110.449	(null)	Stable		oc_035	Cl-
na_027	TDS	862.422	36.8722	-111.595	(null)	Stable		na_070	Ca2+	5.26329	33.0279	-80.3915	Acidification	Decreasing		na_014	Mg2+	28.1565	31.2179	-98.5645	Hardening	Stable		oc_048	Na+	21.4418	-34.59	142.75	Alkalinization + Desalinization + Softening	Decreasing		as_060	K+	1.745	29.6197	106.6	Hardening	(null)		na_190	SO42-	388.416	44.8586	-108.332	(null)	Stable		as_010	Cl-
na_017	TDS	874.496	37.8083	-110.449	(null)	Stable		na_238	Ca2+	4.02727	35.8567	-80.3869	Acidification	Stable		na_224	Mg2+	7.63001	27.99	-97.8	Hardening	Stable		na_265	Na+	5.18308	36.9151	-78.7408	Alkalinization + Desalinization + Softening	Stable		as_061	K+	2.14833	28.8	104.417	Hardening	(null)		na_030	SO42-	423.375	37.1628	-113.395	(null)	(null)		na_260	Cl-
oc_060	TDS	888.41	-36.9	142.64	(null)	Stable		oc_009	Ca2+	2.78276	-36.0333	146	Alkalinization	Decreasing		na_247	Mg2+	43.4604	34.9434	-104.699	Hardening	Stable		na_072	Na+	6.76736	40.4915	-124.1	Desalinization	Stable		na_327	K+	1.26087	61.9344	-162.881	Hardening	Stable		na_027	SO42-	437.532	36.8722	-111.595	(null)	Stable		na_303	Cl-
na_013	TDS	891.131	32.7187	-114.719	(null)	Stable		eu_022	Ca2+	14.8668	67.5833	52.1753	Alkalinization	Stable		na_278	Mg2+	71.1818	33.2181	-117.36	Hardening	Stable		oc_027	Na+	3.69285	-36.13	146.95	Desalinization + Softening	Stable		na_179	K+	9.42441	41.0153	-96.1578	Hardening	Increasing		na_090	SO42-	500.29	43.1858	-97.6356	(null)	Increasing		as_026	Cl-
na_011	TDS	907.208	32.7833	-114.737	(null)	(null)		eu_012	Ca2+	41.4723	45.1722	38.2208	Alkalinization	Increasing		as_067	Mg2+	7.86901	31.7714	120.959	Hardening	(null)		oc_031	Na+	86.2936	-35.7	143.91	Desalinization + Softening	Decreasing		na_118	K+	2.74637	36.7434	-84.156	Hardening	Stable		na_284	SO42-	738.666	34.3997	-118.705	(null)	Stable		oc_022	Cl-
oc_006	TDS	935.797	-37.63	142.33	(null)	(null)		as_051	Ca2+	19.0216	66.52	66.6	Alkalinization	Stable		na_290	Mg2+	11.751	49.5586	-113.822	Hardening + Mineralization	Increasing		oc_041	Na+	3.33317	-36.4	147.23	Desalinization + Softening	Stable		na_112	K+	7.30384	42.8375	-96.5619	Hardening	Increasing		na_182	SO42-	748.041	46.4294	-105.31	(null)	Stable		af_005	Cl-
na_021	TDS	949.941	33.1028	-110.977	(null)	Increasing		na_146	Ca2+	57.9686	47.5903	-103.252	Alkalinization	Stable		na_294	Mg2+	15.5845	50.0433	-110.722	Hardening + Mineralization	Stable		oc_045	Na+	11.7106	-35.94	144.46	Desalinization + Softening	Stable		na_157	K+	4.9	38.629	-90.1798	Hardening	(null)		na_183	SO42-	786.344	44.65	-106.128	(null)	Stable		na_189	Cl-
oc_034	TDS	1011.28	-36.42	143.95	(null)	Stable		na_128	Ca2+	55.571	46.8339	-100.975	Alkalinization	Stable		na_286	Mg2+	12.9298	51.1831	-114.487	Hardening + Mineralization	Stable		sa_034	Na+	1.18921	-0.481667	-64.8297	Desalinization + Softening	Stable		na_014	K+	4.21146	31.2179	-98.5645	Hardening	Stable		na_108	SO42-	919.795	37.9278	-99.3743	(null)	Stable		as_007	Cl-
na_243	TDS	1043.45	25.8886	-97.5086	(null)	(null)		af_004	Ca2+	35.8534	-33.2378	26.9903	Alkalinization	(null)		na_287	Mg2+	14.4321	50.8306	-113.417	Hardening + Mineralization	Stable		na_270	Na+	9.19927	38.5866	-121.506	Desalinization + Softening	Stable		na_224	K+	7.86444	27.99	-97.8	Hardening	Stable		na_184	SO42-	1274.27	37.3564	-103.9	(null)	Decreasing		eu_016	Cl-
na_192	TDS	1055.98	38.7267	-98.2337	(null)	Stable		oc_023	Ca2+	5.16162	-36.17	145.11	Alkalinization + Desalinization + Softening	Stable		na_292	Mg2+	16.1306	52.2672	-113.864	Hardening + Mineralization	Stable		as_060	Na+	11.0692	29.6197	106.6	Hardening	(null)		na_247	K+	2.19979	34.9434	-104.699	Hardening	Stable		na_117	SO42-	1406.57	43.3053	-103.562	(null)	(null)		na_245	Cl-
na_107	TDS	1059.07	36.1406	-96.0064	(null)	Stable		oc_043	Ca2+	6.2704	-35.32	143.56	Alkalinization + Desalinization + Softening	Decreasing		na_297	Mg2+	16.9305	52.3	-113.067	Hardening + Mineralization	(null)		as_061	Na+	11.7883	28.8	104.417	Hardening	(null)		na_278	K+	7.86865	33.2181	-117.36	Hardening	Decreasing		na_248	SO42-	1661.79	32.8409	-104.324	(null)	Stable		as_021	Cl-
na_195	TDS	1075.08	38.9064	-97.1178	(null)	Stable		oc_046	Ca2+	7.01917	-34.17	142.08	Alkalinization + Desalinization + Softening	Decreasing		eu_028	Mg2+	9.33684	47.5706	8.33083	Hardening + Mineralization	Stable		na_327	Na+	2.86908	61.9344	-162.881	Hardening	Stable		as_067	K+	2.99164	31.7714	120.959	Hardening	Stable		sa_003	SO42-	23.757	-14.4453	-67.5342	Acidification	Stable		oc_018	Cl-
na_090	TDS	1076.42	43.1858	-97.6356	(null)	Increasing		oc_048	Ca2+	6.18748	-34.59	142.75	Alkalinization + Desalinization + Softening	Decreasing		eu_034	Mg2+	6.99905	47.4839	8.19583	Hardening + Mineralization	Stable		na_179	Na+	57.2095	41.0153	-96.1578	Hardening	Increasing		na_290	K+	0.853253	49.5586	-113.822	Hardening + Mineralization	Increasing		sa_011	SO42-	3.8652	-3.345	-60.553	Acidification	Increasing		as_032	Cl-
na_316	TDS	1080.25	32.5517	-117.084	(null)	(null)		na_265	Ca2+	9.90993	36.9151	-78.7408	Alkalinization + Desalinization + Softening	Stable		eu_014	Mg2+	5.24461	47.4033	-0.915833	Hardening + Mineralization	Stable		na_118	Na+	30.231	36.7434	-84.156	Hardening	Stable		na_294	K+	1.78659	50.0433	-110.722	Hardening + Mineralization	Stable		sa_006	SO42-	6.02863	-4.89694	-60.0253	Acidification	Stable		na_119	Cl-
na_245	TDS	1171.69	27.7128	-105.187	(null)	(null)		na_072	Ca2+	26.7007	40.4915	-124.1	Desalinization	Stable		na_098	Mg2+	12.5269	61.7397	-121.219	Hardening + Mineralization	Stable		na_112	Na+	40.5213	42.8375	-96.5619	Hardening	Increasing		na_286	K+	0.522913	51.1831	-114.487	Hardening + Mineralization	Stable		sa_004	SO42-	0.492805	1.82139	-61.1236	Acidification	Stable		na_031	Cl-
oc_004	TDS	1276.65	-37.92	141.28	(null)	Stable		oc_027	Ca2+	2.60682	-36.13	146.95	Desalinization + Softening	Stable		na_099	Mg2+	9.78544	67.4583	-133.7	Hardening + Mineralization	Increasing		na_157	Na+	10.2667	38.629	-90.1798	Hardening	(null)		na_287	K+	1.565	50.8306	-113.417	Hardening + Mineralization	Stable		sa_012	SO42-	0.24341	-4.28333	-55.9833	Acidification	Stable		na_015	Cl-
na_028	TDS	1323.08	33.6194	-110.921	(null)	Stable		oc_031	Ca2+	14.4227	-35.7	143.91	Desalinization + Softening	Decreasing		as_078	Mg2+	30.0129	40.2628	111.062	Hardening + Mineralization	Decreasing		na_014	Na+	63.6511	31.2179	-98.5645	Hardening	Stable		na_292	K+	1.72516	52.2672	-113.864	Hardening + Mineralization	Stable		sa_001	SO42-	2.83966	-1.94694	-55.5108	Acidification	Stable		eu_043	Cl-
na_019	TDS	1332.12	38.7972	-109.195	(null)	Stable		oc_041	Ca2+	2.75427	-36.4	147.23	Desalinization + Softening	Stable		na_151	Mg2+	16.6267	41.7806	-90.2521	Hardening + Mineralization	Increasing		na_224	Na+	50.7485	27.99	-97.8	Hardening	Stable		na_297	K+	2.16766	52.3	-113.067	Hardening + Mineralization	(null)		na_070	SO42-	6.26027	33.0279	-80.3915	Acidification	Decreasing		as_018	Cl-
na_250	TDS	1391.56	34.4092	-106.853	(null)	(null)		oc_045	Ca2+	3.94741	-35.94	144.46	Desalinization + Softening	Stable		na_158	Mg2+	26.0347	41.2589	-95.9225	Hardening + Mineralization	Stable		na_247	Na+	34.6504	34.9434	-104.699	Hardening	Stable		eu_028	K+	1.62651	47.5706	8.33083	Hardening + Mineralization	Stable		na_238	SO42-	4.46454	35.8567	-80.3869	Acidification	Stable		as_027	Cl-
na_182	TDS	1463.2	46.4294	-105.31	(null)	Stable		sa_034	Ca2+	0.446459	-0.481667	-64.8297	Desalinization + Softening	Stable		na_138	Mg2+	8.3218	38.2017	-84.8816	Hardening + Mineralization	Stable		na_278	Na+	199.986	33.2181	-117.36	Hardening	Stable		eu_034	K+	1.87818	47.4839	8.19583	Hardening + Mineralization	Stable		oc_009	SO42-	1.57307	-36.0333	146	Alkalization	Decreasing		na_144	Cl-
na_030	TDS	1482.73	37.1628	-113.395	(null)	Stable		na_270	Ca2+	11.3413	38.5866	-121.506	Desalinization + Softening	Stable		na_153	Mg2+	16.0725	45.1266	-93.2969	Hardening + Mineralization	Stable		as_067	Na+	8.61003	31.7714	120.959	Hardening	Stable		eu_014	K+	4.15304	47.4033	-0.915833	Hardening + Mineralization	Decreasing		eu_022	SO42-	8.59229	67.5833	52.1753	Alkalization	Stable		oc_036	Cl-
eu_047	TDS	1484.93	53.0476	8.89109	(null)	Stable		as_060	Ca2+	38.7914	29.6197	106.6	Hardening	Stable		na_154	Mg2+	15.2163	44.0555	-91.6376	Hardening + Mineralization	Increasing		na_290	Na+	4.96905	49.5586	-113.822	Hardening + Mineralization	Increasing		na_098	K+	0.79975	61.7397	-121.219	Hardening + Mineralization	Stable		eu_012	SO42-	105.853	45.1722	38.2208	Alkalization	Increasing		as_031	Cl-
na_284	TDS	1485.05	34.3997	-118.705	(null)	Stable		as_061	Ca2+	36.0383	28.8	104.417	Hardening	Stable		na_156	Mg2+	20.7159	38.9512	-90.3712	Hardening + Mineralization	Stable		na_294	Na+	16.0554	50.0433	-110.722	Hardening + Mineralization	Stable		na_099	K+	0.986172	67.4583	-133.7	Hardening + Mineralization	Increasing		as_051	SO42-	2.21535	66.52	66.6	Alkalization	Stable		eu_015	Cl-
as_072	TDS	1491.7	36.0639	103.817	(null)	Decreasing		na_327	Ca2+	33.3374	61.9344	-162.881	Hardening	Stable		na_164	Mg2+	18.7258	40.6819	-95.8469	Hardening + Mineralization	Increasing		na_286	Na+	2.33154	51.1831	-114.487	Hardening + Mineralization	Stable		as_078	K+	11.1872	40.2628	111.062	Hardening + Mineralization	Decreasing		na_146	SO42-	582.744	47.5903	-103.252	Alkalization	Stable		oc_066	Cl-
na_106	TDS	1548.68	37.9464	-97.775	(null)	Stable		na_179	Ca2+	56.9036	41.0153	-96.1578	Hardening	Increasing		na_165	Mg2+	22.8126	39.7533	-94.8568	Hardening + Mineralization	Stable		na_287	Na+	10.9858	50.8306	-113.417	Hardening + Mineralization	Stable		na_151	K+	2.65364	41.7806	-90.2521	Hardening + Mineralization	Increasing		na_128	SO42-	403.758	46.8339	-100.975	Alkalization	Stable		oc_044	Cl-
na_183	TDS	1661.15	44.65	-106.128	(null)	Stable		na_118	Ca2+	18.599	36.7434	-84.156	Hardening	Stable		na_187	Mg2+	15.4401	40.0689	-98.3736	Hardening + Mineralization	Decreasing		na_292	Na+	7.45697	52.2672	-113.864	Hardening + Mineralization	Stable		na_158	K+	5.99063	41.2589	-95.9225	Hardening + Mineralization	Decreasing		af_004	SO42-	135.505	-33.2378	26.9903	Alkalization	(null)		af_007	Cl-
na_108	TDS	1703.25	37.9278	-99.3743	(null)	Stable		na_112	Ca2+	92.3046	42.8375	-96.5619	Hardening	Increasing		na_035	Mg2+	18.3855	40.5027	-108.033	Hardening + Mineralization	Stable		na_297	Na+	13.1578	52.3	-113.067	Hardening + Mineralization	(null)		na_138	K+	2.37247	38.2017	-84.8816	Hardening + Mineralization	Stable		oc_023	SO42-	7.14168	-36.17	145.11	Alkalization + Desalinization + Softening	Stable		na_012	Cl-
eu_049	TDS	1764.7	52.9667	9.13333	(null)	Stable		na_157	Ca2+	55.5474	38.629	-90.1798	Hardening	Decreasing		na_034	Mg2+	28.9002	40.065	-109.636	Hardening + Mineralization	Increasing		eu_028	Na+	6.07603	47.5706	8.33083	Hardening + Mineralization	Stable		na_153	K+	2.5715	45.1266	-93.2969	Hardening + Mineralization	Stable		oc_043	SO42-	10.2576	-35.32	143.56	Alkalization + Desalinization + Softening	Decreasing		na_090	Cl-
oc_005	TDS	1862.54	-37.62	141.42	(null)	Stable		na_014	Ca2+	66.8908	31.2179	-98.5645	Hardening	Stable		eu_033	Mg2+	86.1815	51.9226	4.25457	Hardening + Salinization	Stable		eu_034	Na+	6.11335	47.4839	8.19583	Hardening + Mineralization	Stable		na_154	K+	2.49819	44.0555	-91.6376	Hardening + Mineralization	Increasing		oc_046	SO42-	8.91149	-34.17	142.08	Alkalization + Desalinization + Softening	Decreasing		af_003	Cl-
na_184	TDS	2066.59	37.3564	-103.9	(null)	Decreasing		na_224	Ca2+	57.3557	27.99	-97.8	Hardening	Stable		na_293	Mg2+	19.9031	50.9028	-110.297	Mineralization	Stable		eu_014	Na+	14.5096	47.4033	-0.915833	Hardening + Mineralization	Decreasing		na_156	K+	3.31121	38.9512	-90.3712	Hardening + Mineralization	Stable		oc_048	SO42-	6.24209	-34.59	142.75	Alkalization + Desalinization + Softening	Decreasing		na_186	Cl-
na_249	TDS	2132.78	29.8028	-101.446	(null)	Stable		na_247	Ca2+	341.575	34.9434	-104.699	Hardening	Stable		sa_015	Mg2+	4.73765	-10.6782	-73.8179	Mineralization	Stable		na_098	Na+	3.48038	61.7397	-121.219	Hardening + Mineralization	Stable		na_164	K+	6.29856	40.6819	-95.8469	Hardening + Mineralization	Increasing		na_265	SO42-	8.57196	36.9151	-78.7408	Alkalization + Desalinization + Softening	Stable		as_071	Cl-
na_117	TDS	2381.21	43.3053	-103.562	(null)	(null)		na_278	Ca2+	145.979	33.2181	-117.36	Hardening	Stable		oc_002	Mg2+	13.3059	-33.7333	142.283	Mineralization	Decreasing		na_099	Na+	8.73882	67.4583	-133.7	Hardening + Mineralization	Increasing		na_165	K+	6.24623	39.7533	-94.8568	Hardening + Mineralization	Stable		na_072	SO42-	14.2771	40.4915	-124.1	Desalinization	Stable		na_135	Cl-
oc_011	TDS	3364.82	-36.43	143.29	(null)	Stable		as_067	Ca2+	35.7191	31.7714	120.959	Hardening	Stable		eu_038	Mg2+	5.66072	46.3508	6.88611	Mineralization	Stable		as_078	Na+	66.1892	40.2628	111.062	Hardening + Mineralization	Decreasing		na_187	K+	12.33	40.0689	-98.3736	Hardening + Mineralization	Stable		oc_027	SO42-	0.868659	-36.13	146.95	Desalinization + Softening	Stable		eu_011	Cl-
na_248	TDS	5012.85	32.8409	-104.324	(null)	Stable		na_290	Ca2+	41.4162	49.5586	-113.822	Hardening + Mineralization	Increasing		eu_039	Mg2+	6.31067	46.1628	5.97778	Mineralization	Stable		na_151	Na+	8.51234	41.7806	-90.2521	Hardening + Mineralization	Increasing		na_035	K+	2.35639	40.5027	-108.033	Hardening + Mineralization	Stable		oc_031	SO42-	31.1594	-35.7	143.91	Desalinization + Softening	Decreasing		na_228	Cl-
sa_003	TDS	78.249	-14.4453	-67.5342	Acidification	Stable		na_294	Ca2+	42.9324	50.0433	-110.722	Hardening + Mineralization	Stable		na_129	Mg2+	27.2176	39.7034	-90.6454	Mineralization	Increasing		na_158	Na+	60.8829	41.2589	-95.9225	Hardening + Mineralization	Stable		na_034	K+	2.24487	40.065	-109.636	Hardening + Mineralization	Increasing		oc_041	SO42-	2.04834	-36.4	147.23	Desalinization + Softening	Stable		na_130	Cl-
sa_011	TDS	59.3001	-3.345	-60.553	Acidification	Increasing		na_286	Ca2+	43.1708	51.1831	-114.487	Hardening + Mineralization	Stable		na_084	Mg2+	5.44976	42.7853	-73.7075	Mineralization	Stable		na_138	Na+	16.9748	38.2017	-84.8816	Hardening + Mineralization	Stable		eu_033	K+	26.9665	51.9226	4.25457	Hardening + Salinization	Stable		oc_045	SO42-	3.94159	-35.94	144.46	Desalinization + Softening	Stable		na_255	Cl-
sa_006	TDS	39.4035	-4.89694	-60.0253	Acidification	Stable		na_287	Ca2+	46.7618	50.8306	-113.417	Hardening + Mineralization	Stable		na_229	Mg2+	4.71168	38.9559	-76.6937	Mineralization	Increasing		na_153	Na+	6.60976	45.1266	-93.2969	Hardening + Mineralization	Stable		na_293	K+	3.37282	50.9028	-110.297	Mineralization	Stable		sa_034	SO42-	0.237115	-0.481667	-64.8297	Desalinization + Softening	Stable		as_070	Cl-
sa_004	TDS	21.1337	1.82139	-61.1236	Acidification	Stable		na_292	Ca2+	51.9617	52.2672	-113.864	Hardening + Mineralization	Stable		na_143	Mg2+	6.10535	38.6001	-84.2663	Mineralization	Stable		na_154	Na+	8.80668	44.0555	-91.6376	Hardening + Mineralization	Increasing		sa_015	K+	1.63329	-10.6782	-73.8179	Mineralization	Stable		na_270	SO42-	8.34621	38.5866	-121.506	Desalinization + Softening	Stable		sa_037	Cl-
sa_012	TDS	12.5939	-4.28333	-55.9833	Acidification	Increasing		na_297	Ca2+	51.9299	52.3	-113.067	Hardening + Mineralization	(null)		na_109	Mg2+	9.53402	30.9825	-91.7983	Mineralization	Decreasing		na_156	Na+	17.422	38.9512	-90.3712	Hardening + Mineralization	Stable		oc_002	K+	9.89055	-33.7333	142.283	Mineralization	Decreasing		as_060	SO42-	28.4735	29.6197	106.6	Hardening	Stable		na_036	Cl-
sa_001	TDS	37.7976	-1.94694	-55.5108	Acidification	Stable		eu_028	Ca2+	50.3287	47.5706	8.33083	Hardening + Mineralization	Stable		na_171	Mg2+	92.1437	46.9947	-107.889	Salinization	Decreasing		na_164	Na+	56.5299	40.6819	-95.8469	Hardening + Mineralization	Increasing		eu_038	K+	1.37435	46.3508	6.88611	Mineralization	Stable		as_061	SO42-	22.2405	28.8	104.417	Hardening	Decreasing		na_275	Cl-
na_070	TDS	49.8383	33.0279	-80.3915	Acidification	Decreasing		eu_034	Ca2+	62.226	47.4839	8.19583	Hardening + Mineralization	Stable		oc_053	Mg2+	1.64963	-36.53	146.66	Softening	Stable		na_165	Na+	58.0271	39.7533	-94.8568	Hardening + Mineralization	Stable		eu_039	K+	1.5584	46.1628	5.97778	Mineralization	Stable		na_327	SO42-	12.1835	61.9344	-162.881	Hardening	Stable		na_276	Cl-
na_238	TDS	48.552	35.8567	-80.3869	Acidification	Stable		eu_014	Ca2+	46.32	47.4033	-0.915833	Hardening + Mineralization	Stable		oc_073	Mg2+	3.99801	-37.7333	145.217	Softening	Increasing		na_187	Na+	27.9582	40.0689	-98.3736	Hardening + Mineralization	Decreasing		na_129	K+	3.7292	39.7034	-90.6454	Mineralization	Increasing		na_179	SO42-	83.2456	41.0153	-96.1578	Hardening	Increasing		na_108	Cl-
oc_009	TDS	44.798	-36.0333	146	Alkalinization	Decreasing		na_098	Ca2+	45.5571	61.7397	-121.219	Hardening + Mineralization	Stable		sa_009	Mg2+	1.21139	-7.25194	-64.7997	Softening	Increasing		na_035	Na+	35.5741	40.5027	-108.033	Hardening + Mineralization	Stable		na_084	K+	1.37143	42.7853	-73.7075	Mineralization	Stable		na_118	SO42-	61.1429	36.7434	-84.156	Hardening	Stable		na_185	Cl-
eu_022	TDS	95.592	67.5833	52.1753	Alkalinization	Stable		na_099	Ca2+	37.1691	67.4583	-133.7	Hardening + Mineralization	Increasing		na_089	Mg2+	0.928891	49.2406	-57.3622	Softening	Stable		na_034	Na+	72.6236	40.065	-109.636	Hardening + Mineralization	Increasing		na_229	K+	4.34783	38.9559	-76.6937	Mineralization	Increasing		na_112	SO42-	190.469	42.8375	-96.5619	Hardening	Increasing		na_281	Cl-
as_051	TDS	91.4643	66.52	66.6	Alkalinization	Stable		as_078	Ca2+	51.9174	40.2628	111.062	Hardening + Mineralization	Decreasing		as_005	Mg2+	2.59242	33.3156	130.496	Softening	Stable		eu_033	Na+	718.297	51.9226	4.25457	Hardening + Salinization	Stable		na_143	K+	2.89763	38.6001	-84.2663	Mineralization	Stable		na_157	SO42-	37.3333	38.629	-90.1798	Hardening	(null)		af_008	Cl-
na_146	TDS	1144.85	47.5903	-103.252	Alkalinization	Stable		na_151	Ca2+	40.4687	41.7806	-90.2521	Hardening + Mineralization	Increasing		na_101	Mg2+	3.66521	40.9098	-124.061	Softening	Stable		na_293	Na+	32.5636	50.9028	-110.297	Mineralization	Stable		na_109	K+	2.98203	30.9825	-91.7983	Mineralization	Decreasing		na_014	SO42-	74.8645	31.2179	-98.5645	Hardening	Stable		as_017	Cl-
na_128	TDS	914.866	46.8339	-100.975	Alkalinization	Stable		na_158	Ca2+	66.9848	41.2589	-95.9225	Hardening + Mineralization	Stable		af_014	Mg2+	8.86564	-29.1405	31.3919	Softening	Stable		sa_015	Na+	10.3122	-10.6782	-73.8179	Mineralization	Stable		na_171	K+	5.70729	46.9947	-107.889	Salinization	Decreasing		na_224	SO42-	40.6266	27.99	-97.8	Hardening	Stable		na_182	Cl-
af_004	TDS	1002.06	-33.2378	26.9903	Alkalinization	(null)		na_138	Ca2+	35.6868	38.2017	-84.8816	Hardening + Mineralization	Stable										oc_002	Na+	53.2455	-33.7333	142.283	Mineralization	Decreasing		oc_053	K+	0.758066	-36.53	146.66	Softening	Stable		na_247	SO42-	1113.91	34.9434	-104.699	Hardening	Stable		na_018	Cl-
oc_023	TDS	120.485	-36.17	145.11	Alkalinization + Desalinization + Softening	Stable		na_153	Ca2+	42.6793	45.1266	-93.2969	Hardening + Mineralization	Stable										eu_038	Na+	5.99311	46.3508	6.88611	Mineralization	Stable		oc_073	K+	1.92737	-37.7333	145.217	Softening	Increasing		na_278	SO42-	404.328	33.2181	-117.36	Hardening	Stable		oc_014	Cl-
oc_043	TDS	132.414	-35.32	143.56	Alkalinization + Desalinization + Softening	Decreasing		na_154	Ca2+	41.0432	44.0555	-91.6376	Hardening + Mineralization	Increasing										eu_039	Na+	5.30902	46.1628	5.97778	Mineralization	Stable		sa_009	K+	1.23082	-7.25194	-64.7997	Softening	Stable		as_067	SO42-	33.2109	31.7714	120.959	Hardening	Stable		na_134	Cl-
oc_046	TDS	125.94	-34.17	142.08	Alkalinization + Desalinization + Softening	Decreasing		na_156	Ca2+	50.9244	38.9512	-90.3712	Hardening + Mineralization	Stable										na_129	Na+	38.2759	39.7034	-90.6454	Mineralization	Increasing		na_089	K+	0.348324	49.2406	-57.3622	Softening	Stable		na_290	SO42-	25.1128	49.5586	-113.822	Hardening + Mineralization	Increasing		eu_044	Cl-
oc_048	TDS	101.393	-34.59	142.75	Alkalinization + Desalinization + Softening	Decreasing		na_164	Ca2+	60.8736	40.6819	-95.8469	Hardening + Mineralization	Increasing										na_084	Na+	10.3023	42.7853	-73.7075	Mineralization	Stable		as_005	K+	2.86396	33.3156	130.496	Softening	Stable		na_294	SO42-	55.3938	50.0433	-110.722	Hardening + Mineralization	Stable		oc_030	Cl-
na_265	TDS	71.3808	36.9151	-78.7408	Alkalinization + Desalinization + Softening	Stable		na_165	Ca2+	65.2966	39.7533	-94.8568	Hardening + Mineralization	Stable										na_229	Na+	26.8922	38.9559	-76.6937	Mineralization	Increasing		na_101	K+	0.983423	40.9098	-124.061	Softening	Stable		na_286	SO42-	36.77	51.1831	-114.487	Hardening + Mineralization	Stable		as_024	Cl-
na_072	TDS	129.377	40.4915	-124.1	Desalinization	Stable		na_187	Ca2+	73.7765	40.0689	-98.3736	Hardening + Mineralization	Decreasing										na_143	Na+	8.77986	38.6001	-84.2663	Mineralization	Stable		af_014	K+	1.95163	-29.1405	31.3919	Softening	Stable		na_287	SO42-	45.8944	50.8306	-113.417	Hardening + Mineralization	Stable		na_017	Cl-
oc_027	TDS	33.58	-36.13	146.95	Desalinization + Softening	Stable		na_035	Ca2+	37.4562	40.5027	-108.033	Hardening + Mineralization	Stable										na_109	Na+	21.2571	30.9825	-91.7983	Mineralization	Decreasing										na_292	SO42-	34.7033	52.2672	-113.864	Hardening + Mineralization	Stable		as_077	Cl-
oc_031	TDS	357.358	-35.7	143.91	Desalinization + Softening	Decreasing		na_034	Ca2+	65.4951	40.065	-109.636	Hardening + Mineralization	Increasing										na_171	Na+	297.186	46.9947	-107.889	Salinization	Decreasing										na_297	SO42-	43.7578	52.3	-113.067	Hardening + Mineralization	(null)		na_284	Cl-
oc_041	TDS	36.3072	-36.4	147.23	Desalinization + Softening	Stable		eu_033	Ca2+	93.5468	51.9226	4.25457	Hardening + Salinization	Stable										oc_053	Na+	3.62792	-36.53	146.66	Softening	Stable										eu_028	SO42-	29.973	47.5706	8.33083	Hardening + Mineralization	Stable		na_006	Cl-
oc_045	TDS	70.9804	-35.94	144.46	Desalinization + Softening	Stable		na_293	Ca2+	54.2031	50.9028	-110.297	Mineralization	Stable										oc_073	Na+	19.1604	-37.7333	145.217	Softening	Stable										eu_034	SO42-	26.0422	47.4839	8.19583	Hardening + Mineralization	Stable		na_117	Cl-
sa_034	TDS	18.031	-0.481667	-64.8297	Desalinization + Softening	Stable		sa_015	Ca2+	30.3242	-10.6782	-73.8179	Mineralization	Stable										sa_009	Na+	1.84958	-7.25194	-64.7997	Softening	Increasing										eu_014	SO42-	21.9986	47.4033	-0.915833	Hardening + Mineralization	Stable		eu_035	Cl-
na_270	TDS	100.208	38.5866	-121.506	Desalinization + Softening	Stable		oc_002	Ca2+	25.5024	-33.7333	142.283	Mineralization	Decreasing										na_089	Na+	2.73359	49.2406	-57.3622	Softening	Stable										na_098	SO42-	42.3362	61.7397	-121.219	Hardening + Mineralization	Stable		eu_020	Cl-
as_060	TDS	232.97	29.6197	106.6	Hardening	Stable		eu_038	Ca2+	41.5869	46.3508	6.88611	Mineralization	Stable										as_005	Na+	9.47107	33.3156	130.496	Softening	Stable										na_099	SO42-	36.9224	67.4583	-133.7	Hardening + Mineralization	Increasing		na_280	Cl-
as_061	TDS	225.621	28.8	104.417	Hardening	Stable		eu_039	Ca2+	47.7508	46.1628	5.97778	Mineralization	Stable										na_101	Na+	4.26237	40.9098	-124.061	Softening	Stable										as_078	SO42-	99.797	40.2628	111.062	Hardening + Mineralization	Decreasing		as_054	Cl-
na_327	TDS	138.643	61.9344	-162.881	Hardening	Stable		na_129	Ca2+	64.6046	39.7034	-90.6454	Mineralization	Increasing										af_014	Na+	18.1295	-29.1405	31.3919	Softening	Stable										na_151	SO42-	28.1791	41.7806	-90.2521	Hardening + Mineralization	Increasing		na_016	Cl-
na_179	TDS	432.616	41.0153	-96.1578	Hardening	Increasing		na_084	Ca2+	31.976	42.7853	-73.7075	Mineralization	Stable																										na_158	SO42-	204.633	41.2589	-95.9225	Hardening + Mineralization	Stable		na_283	Cl-
na_118	TDS	159.215	36.7434	-84.156	Hardening	Stable		na_229	Ca2+	19.3932	38.9559	-76.6937	Mineralization	Increasing																										na_138	SO42-	31.0774	38.2017	-84.8816	Hardening + Mineralization	Stable		na_169	Cl-
na_112	TDS	597.985	42.8375	-96.5619	Hardening	Increasing		na_143	Ca2+	33.4189	38.6001	-84.2663	Mineralization	Stable																										na_153	SO42-	17.7581	45.1266	-93.2969	Hardening + Mineralization	Stable		eu_031	Cl-
na_157	TDS	242.667	38.629	-90.1798	Hardening	(null)		na_109	Ca2+	32.8586	30.9825	-91.7983	Mineralization	Decreasing																										na_154	SO42-	30.6803	44.0555	-91.6376	Hardening + Mineralization	Increasing		oc_017	Cl-
na_014	TDS	483.685	31.2179	-98.5645	Hardening	Stable		na_171	Ca2+	120.337	46.9947	-107.889	Salinization	Decreasing																										na_156	SO42-	34.9079	38.9512	-90.3712	Hardening + Mineralization	Stable		eu_030	Cl-
na_224	TDS	341.453	27.99	-97.8	Hardening	Stable		oc_053	Ca2+	1.70985	-36.53	146.66	Softening	Stable																										na_164	SO42-	164.034	40.6819	-95.8469	Hardening + Mineralization	Increasing		oc_015	Cl-
na_247	TDS	1456.33	34.9434	-104.699	Hardening	Stable		oc_073	Ca2+	4.75343	-37.7333	145.217	Softening	Increasing																										na_165	SO42-	171.328	39.7533	-94.8568	Hardening + Mineralization	Stable		oc_033	Cl-
na_278	TDS	1390.4	33.2181	-117.36	Hardening	Stable		sa_009	Ca2+	6.32132	-7.25194	-64.7997	Softening	Increasing																										na_187	SO42-	74.2694	40.0689	-98.3736	Hardening + Mineralization	Decreasing		eu_046	Cl-
as_067	TDS	230.737	31.7714	120.959	Hardening	Stable		na_089	Ca2+	3.51878	49.2406	-57.3622	Softening	Stable																										na_035	SO42-	96.0613	40.5027	-108.033	Hardening + Mineralization	Stable		eu_008	Cl-
na_290	TDS	167.4	49.5586	-113.822	Hardening + Mineralization	Increasing		as_005	Ca2+	10.6339	33.3156	130.496	Softening	Stable																										na_034	SO42-	206.67	40.065	-109.636	Hardening + Mineralization	Increasing		eu_007	Cl-
na_294	TDS	230.075	50.0433	-110.722	Hardening + Mineralization	Stable		na_101	Ca2+	22.3832	40.9098	-124.061	Softening	Stable																										na_293	SO42-	77.3384	50.9028	-110.297	Mineralization	Stable		eu_032	Cl-
na_286	TDS	175.121	51.1831	-114.487	Hardening + Mineralization	Stable		af_014	Ca2+	18.029	-29.1405	31.3919	Softening	Stable																										sa_015	SO42-	31.6362	-10.6782	-73.8179	Mineralization	Stable		na_020	Cl-
na_287	TDS	216.86	50.8306	-113.417	Hardening + Mineralization	Stable																																		oc_002	SO42-	16.0061	-33.7333	142.283	Mineralization	Decreasing		af_001	Cl-
na_292	TDS	220.487	52.2672	-113.864	Hardening + Mineralization	Stable																																		eu_038	SO42-	53.4478	46.3508	6.88611	Mineralization	Stable		eu_009	Cl-
na_297	TDS	242.588	52.3	-113.067	Hardening + Mineralization	(null)																																		eu_039	SO42-	45.38	46.1628	5.97778	Mineralization	Stable		na_013	Cl-
eu_028	TDS	236.973	47.5706	8.33083	Hardening + Mineralization	Stable																																		na_129	SO42-	68.3131	39.7034	-90.6454	Mineralization	Increasing		na_011	Cl-
eu_034	TDS	263.703	47.4839	8.19583	Hardening + Mineralization	Stable																																		na_084	SO42-	21.5195	42.7853	-73.7075	Mineralization	Increasing		as_033	Cl-
na_098	TDS	182.428	61.7397	-121.219	Hardening + Mineralization	Stable																																		na_229	SO42-	17.493	38.9559	-76.6937	Mineralization	Increasing		as_037	Cl-
na_099	TDS	179.321	67.4583	-133.7	Hardening + Mineralization	Stable																																		na_143	SO42-	21.594	38.6001	-84.2663	Mineralization	Stable		na_193	Cl-
as_078	TDS	564.485	40.2628	111.062	Hardening + Mineralization	Decreasing																																		na_109	SO42-	40.6693	30.9825	-91.7983	Mineralization	Stable		na_263	Cl-
na_151	TDS	209.731	41.7806	-90.2521	Hardening + Mineralization	Increasing																																		na_171	SO42-	1013.89	46.9947	-107.889	Salinization	Decreasing		na_183	Cl-
na_158	TDS	516.158	41.2589	-95.9225	Hardening + Mineralization	Stable																																		oc_053	SO42-	1.13247	-36.53	146.66	Softening	Stable		as_009	Cl-
na_138	TDS	150.027	38.2017	-84.8816	Hardening + Mineralization	Stable																																		oc_073	SO42-	4.80617	-37.7333	145.217	Softening	Increasing		na_021	Cl-
na_153	TDS	210.191	45.1266	-93.2969	Hardening + Mineralization	Stable																																		sa_009	SO42-	2.5198	-7.25194	-64.7997	Softening	Increasing		na_194	Cl-
na_154	TDS	214.838	44.0555	-91.6376	Hardening + Mineralization	Increasing																																		na_089	SO42-	3.75426	49.2406	-57.3622	Softening	Stable		na_170	Cl-
na_156	TDS	279.859	38.9512	-90.3712	Hardening + Mineralization	Stable																																		as_005	SO42-	12.6688	33.3156	130.496	Softening	Stable		na_051	Cl-
na_164	TDS	445.667	40.6819	-95.8469	Hardening + Mineralization	Increasing																																		na_101	SO42-	8.7325	40.9098	-124.061	Softening	Stable		na_243	Cl-
na_165	TDS	472.134	39.7533	-94.8568	Hardening + Mineralization	Stable																																		af_014	SO42-	17.3303	-29.1405	31.3919	Softening	Stable		oc_013	Cl-
na_187	TDS	375.13	40.0689	-98.3736	Hardening + Mineralization	Stable																																										as_028	Cl-
na_035	TDS	290.807	40.5027	-108.033	Hardening + Mineralization	Stable																																										oc_032	Cl-
na_034	TDS	533.814	40.065	-109.636	Hardening + Mineralization	Increasing																																										sa_016	Cl-
na_293	TDS	318.971	50.9028	-110.297	Mineralization	Stable																																										oc_016	Cl-
sa_015	TDS	175.575	-10.6782	-73.8179	Mineralization	Stable																																										as_034	Cl-
oc_002	TDS	365.547	-33.7333	142.283	Mineralization	Stable																																										na_195	Cl-
eu_038	TDS	188.005	46.3508	6.88611	Mineralization	Stable																																										na_192	Cl-
eu_039	TDS	211.483	46.1628	5.97778	Mineralization	Stable																																										na_030	Cl-
na_129	TDS	395.333	39.7034	-90.6454	Mineralization	Increasing																																										na_316	Cl-
na_084	TDS	150.687	42.7853	-73.7075	Mineralization	Stable																																										oc_059	Cl-
na_229	TDS	164.341	38.9559	-76.6937	Mineralization	Increasing																																										oc_060	Cl-
na_143	TDS	142.243	38.6001	-84.2663	Mineralization	Stable																																										oc_034	Cl-
na_109	TDS	196.495	30.9825	-91.7983	Mineralization	Stable																																										na_107	Cl-
na_171	TDS	1807.61	46.9947	-107.889	Salinization	Decreasing																																										oc_006	Cl-
oc_053	TDS	30.831	-36.53	146.66	Softening	Stable																																										eu_047	Cl-
oc_073	TDS	87.384	-37.7333	145.217	Softening	Stable																																										na_019	Cl-
sa_009	TDS	38.36	-7.25194	-64.7997	Softening	Stable																																										na_106	Cl-
na_089	TDS	24.7601	49.2406	-57.3622	Softening	Stable																																										oc_004	Cl-
na_101	TDS	92.7598	40.9098	-124.061	Softening	Stable																																										eu_049	Cl-
af_014	TDS	168.021	-29.1405	31.3919	Softening	Stable																																										oc_005	Cl-
																																																na_248	Cl-
																																																oc_011	Cl-
																																																eu_048	Cl-
[truncated: 19 more columns]

## Sheet: Fig. 5
a & b, Gibbs Diagram, 60 Stations								c & d, Latitudinal distributions of proportional areas of temperate climate and urban land area				e & f, RDA inputs for the dissolved solids of natural and anthropogenic factors in 58 stations
Station	Latitude	Na+/(Na++Ca2+)	Cl-/(Cl-+HCO3-)	TDS (mg/L)	Q trend	Syndrome		Latitudinal belts	Proportional areas of temperate climate type%	Proportional areas of urban land area%		Station	Ca2+	Mg2+	Na+	K+	SO42-	Cl-	HCO3-	DSi	Tropical Köppen Climate Classification	Arid Köppen Climate Classification	Temperate Köppen Climate Classification	Cold Köppen Climate Classification	Polar Köppen Climate Classification	Ice Lithology Classification	Sedimentary Lithology Classification	Volcanic Lithology Classification	Metamorphics Lithology Classification	Population Density	Vegetation Landcover Classification	Agriculture Landcover Classification	Barelands Landcover Classification	Urban Landcover Classification	Irrigation	Degree of Regulation (DOR)
na_070	33.0279	0.5464	0.39146	49.8383	Decreasing	Acidification		60°S-50°S	0.398658	0.0112873		oc_023	5.16162	5.31686	25.5685	2.91959	7.14168	36.5061	38.4916	5.38487	0	0.00160227	0.998398	0	0	0	0.85603	0.14397	0	6.57771	0.656478	0.340363	0	0.000583147	3.28874	0
oc_009	-36.0333	0.64281	0.18133	44.798	Decreasing	Alkalinization		50°S-40°S	2.95458	0.113385		oc_027	2.60682	1.38207	3.69285	1.00327	0.868659	2.67411	21.3522	8.1821	0	0	1	0	0	0	0	0.558932	0.441068	6.18977	0.607961	0.392039	0	0	4.00298	0
oc_043	-35.32	0.81462	0.56546	132.414	Decreasing	Alkalinization + Desalinization + Softening		40°S-30°S	10.4576	2.53991		oc_031	14.4227	17.2447	86.2936	3.28859	31.1594	159.068	45.881	3.39579	0	0.726955	0.273045	0	0	0	1	0	0	17.6975	0.134725	0.860682	0	0.00375783	23.529	0
oc_048	-34.59	0.77605	0.47772	101.393	Decreasing	Alkalinization + Desalinization + Softening		30°S-20°S	12.5743	3.10308		oc_041	2.75427	1.98412	3.33317	0.93032	2.04834	2.59088	22.9067	9.96215	0	0	1	0	0	0	0.538997	0.180417	0.280586	0.297762	0.910706	0.0833212	0	0	0.530848	0
oc_046	-34.17	0.80839	0.53481	125.94	Decreasing	Alkalinization + Desalinization + Softening		20°S-10°S	12.797	1.33644		oc_043	6.2704	6.29048	27.5546	2.28643	10.2576	45.0977	34.6564	1.87601	0	0.19999	0.80001	0	0	0	0.733639	0.233743	0.0326182	7.37751	0.473384	0.522441	0	0.000784035	8.47303	0
oc_031	-35.7	0.8568	0.77613	357.358	Decreasing	Desalinization + Softening		10°S-0°	2.81907	1.65558		oc_045	3.94741	3.22389	11.7106	1.9314	3.94159	14.8415	31.4505	2.49161	0	0.122401	0.877599	0	0	0	0.842618	0.157382	0	7.34588	0.519235	0.476482	0	0.000333788	10.067	0
as_078	40.2628	0.56042	0.28858	564.485	Decreasing	Hardening + Mineralization		0°-10°N	2.6182	2.30856		oc_053	1.70985	1.64963	3.62792	0.758066	1.13247	2.60311	20.9655	8.43485	0	0	1	0	0	0	0.133361	0.736256	0.130383	2.96648	0.929181	0.0703576	0	0	1.93983	0
na_171	46.9947	0.71178	0.09576	1807.61	Decreasing	Salinization		10°N-20°N	1.4825	5.69951		oc_046	7.01917	6.71089	29.6135	2.23823	8.91149	48.8736	42.5109	1.60871	0	0.570049	0.429951	0	0	0	0.877396	0.115062	0.0075425	4.07481	0.352843	0.644849	0	0.000704894	4.84158	0
sa_012	-4.28333	0.38701	0.06389	12.5939	Increasing	Acidification		20°N-30°N	19.2391	13.8716		oc_048	6.18748	5.47579	21.4418	2.19212	6.24209	35.5013	38.8125	2.0672	0	0.448589	0.551411	0	0	0	0.836822	0.153117	0.0100615	5.10798	0.322316	0.675513	0	0.000938312	6.18635	0
sa_011	-3.345	0.25108	0.08276	59.3001	Increasing	Acidification		30°N-40°N	22.6156	32.1502		oc_073	4.75343	3.99801	19.1604	1.92737	4.80617	31.5155	20.3103	8.0294	0	0	1	0	0	0	0.982935	0.0170651	0	63.606	0.891923	0.104628	0	0.0014372	4.31032	145.228
na_179	41.0153	0.50134	0.23481	432.616	Increasing	Hardening		40°N-50°N	8.86106	25.7026		oc_009	2.78276	1.85466	5.00801	1.17576	1.57307	5.02781	22.6994	2.49265	0	0	1	0	0	0	0.371018	0.53444	0.0945422	6.36191	0.679595	0.31358	0	0.00124342	2.032	1.54315
na_112	42.8375	0.30507	0.15441	597.985	Increasing	Hardening		50°N-60°N	3.13494	11.1436		oc_002	25.5024	13.3059	53.2455	9.89055	16.0061	57.6032	181.007	9.06114	0	0.536596	0.463404	0	0	0	0.92345	0.070948	0.00560209	1.24595	0.759507	0.240268	0	0.000168993	1.66233	7217.38
na_164	40.6819	0.4815	0.09607	445.667	Increasing	Hardening + Mineralization		60°N-70°N	0.0474403	0.364038		sa_011	9.98029	1.37377	3.34589	0.988716	3.8652	3.3188	36.7837	4.36411	0.87454	0.0476922	0.0777681	0	0	0	0.917972	0.0535649	0.0284634	6.23302	0.960204	0.0337745	0.000101199	0.000135707	0.271191	0
na_034	40.065	0.52581	0.12781	533.814	Increasing	Hardening + Mineralization		70°N-80°N	0	0.000169681		sa_034	0.446459	0.166277	1.18921	0.653099	0.237115	0.302682	15.401	1.76078	1	0	0	0	0	0	0.487835	0.317035	0.195131	0.337751	0.994176	0.00347769	0	0	0.000131542	0
na_151	41.7806	0.17379	0.08075	209.731	Increasing	Hardening + Mineralization						sa_006	4.85058	1.71835	2.26057	1.34588	6.02863	0.75778	22.4573	4.37809	0.838687	0.0299144	0.131399	0	0	0	0.742579	0.154292	0.101531	6.06439	0.845888	0.147244	5.46028e-05	0.000366981	0.0500078	0
na_154	44.0555	0.17666	0.07473	214.838	Increasing	Hardening + Mineralization						na_089	3.51878	0.928891	2.73359	0.348324	3.75426	4.13204	9.46717	2.58496	0	0	0	1	0	0	0.407222	0.440377	0.152402	0.28552	0.970813	0.0283986	0	0	0	0
na_290	49.5586	0.10713	0.00873	167.4	Increasing	Hardening + Mineralization						sa_004	1.38602	0.737825	2.00806	1.50869	0.492805	0.812969	14.0482	6.17899	1	0	0	0	0	0	0.306405	0.266504	0.427092	2.69228	0.913472	0.0588199	0	0.000570737	0.100544	0
na_229	38.9559	0.58101	0.48823	164.341	Increasing	Mineralization						eu_028	50.3287	9.33684	6.07603	1.62651	29.973	7.91349	131.254	2.45004	0	0	0.16276	0.308066	0.529173	0	0.935	0.0553812	0.00961862	191.507	0.838054	0.0972784	0	0.0250734	0.850104	0
na_129	39.7034	0.37204	0.24721	395.333	Increasing	Mineralization						eu_034	62.226	6.99905	6.11335	1.87818	26.0422	9.0155	151.284	2.97515	0	0	0.0322347	0.430513	0.537252	0	0.974667	0	0.0253335	179.951	0.730427	0.161948	0	0.0215658	0.798133	0
af_004	-33.2378	0.8705	0.43727	1002.06	(null)	Alkalinization						eu_038	41.5869	5.66072	5.99311	1.37435	53.4478	7.99579	71.5767	3.19222	0	0	0	0.0134863	0.986514	0	0.484799	0	0.515201	60.8255	0.88107	0.053032	0	0.00794361	5.53383	0
na_157	38.629	0.15599	0.10574	242.667	(null)	Hardening						eu_039	47.7508	6.31067	5.30902	1.5584	45.38	7.2646	97.9096	1.6707	0	0	0.0524236	0.27333	0.674247	0	0.733921	0	0.266079	165.979	0.792665	0.0888825	0	0.0272596	3.06177	0
sa_004	1.82139	0.59164	0.0547	21.1337	Stable	Acidification						sa_012	1.15102	0.547464	0.726687	0.825523	0.24341	0.575669	8.43429	4.05416	1	0	0	0	0	0	0.620706	0.370006	0.00928854	1.72404	0.736521	0.260246	0	3.1205e-05	0.130105	0
sa_006	-4.89694	0.31789	0.03264	39.4035	Stable	Acidification						sa_001	5.85945	1.05535	2.15846	0.90296	2.83966	1.79531	22.9173	4.22309	0.89596	0.0307429	0.0732969	0	0	0	0.780347	0.142146	0.0750865	5.25338	0.929695	0.061885	6.29681e-05	0.000218941	0.144925	0
sa_001	-1.94694	0.2692	0.07265	37.7976	Stable	Acidification						as_078	51.9174	30.0129	66.1892	11.1872	99.797	88.6786	218.616	0.70049	0	0.465848	0	0.392546	0.141606	0.00030212	0.87172	0.0605963	0.0518512	62.6293	0.713004	0.0537209	0.0707029	0.00258557	5.19064	1472.15
na_238	35.8567	0.57422	0.20332	48.552	Stable	Acidification						na_070	5.26329	0.99205	6.3402	1.26287	6.26027	7.98402	12.4116	5.80906	0	0	1	0	0	0	1	0	0	25.4128	0.946038	0.0506473	0	0.00331434	3.40167	0
na_128	46.8339	0.7794	0.03451	914.866	Stable	Alkalinization						na_129	64.6046	27.2176	38.2759	3.7292	68.3131	62.3501	189.868	5.91081	0	0	0	1	0	0	0.999936	0	0	59.9996	0.135722	0.843336	0	0.0200864	2.79129	22.7452
na_146	47.5903	0.8262	0.03363	1144.85	Stable	Alkalinization						na_179	56.9036	14.6387	57.2095	9.42441	83.2456	52.9795	172.652	28.4186	0	0.433172	0.00350166	0.56017	0.00315562	0	0.871599	0.0900907	0.0383104	19.171	0.471761	0.520607	0.000547044	0.00670865	11.781	126.779
na_265	36.9151	0.34341	0.1115	71.3808	Stable	Alkalinization + Desalinization + Softening						na_151	40.4687	16.6267	8.51234	2.65364	28.1791	11.9966	136.571	7.77268	0	0	0	1	0	0	0.745313	0.19144	0.0537197	32.4404	0.269204	0.71221	0	0.0084939	1.30603	19.2053
oc_023	-36.17	0.83203	0.48676	120.485	Stable	Alkalinization + Desalinization + Softening						na_158	66.9848	26.0347	60.8829	5.99063	204.633	14.8047	180.756	9.5736	0	0.508342	0	0.491658	0	0	0.935524	0.0320502	0.0220727	3.00303	0.330742	0.661981	0.00279524	0.000603833	2.25679	21.0272
na_072	40.4915	0.2022	0.04954	129.377	Stable	Desalinization						na_084	31.976	5.44976	10.3023	1.37143	21.5195	17.8128	81.1059	3.86388	0	0	0	1	0	0	0.721694	0	0.278306	65.6777	0.613077	0.369967	0	0.0161887	0.161017	15.4315
oc_041	-36.4	0.54755	0.10161	36.3072	Stable	Desalinization + Softening						na_229	19.3932	4.71168	26.8922	4.34783	17.493	43.0117	45.0851	7.57327	0	0	0.694476	0.305524	0	0	0.0501279	0.642803	0.307069	425.019	0.780689	0.105539	0	0.113772	0.372629	0
oc_045	-35.94	0.7479	0.32061	70.9804	Stable	Desalinization + Softening						na_265	9.90993	3.82629	5.18308	1.96196	8.57196	4.91892	39.1977	9.73203	0	0	0.999666	0.000333891	0	0	0.408067	0.12909	0.462843	53.3276	0.890882	0.0952465	0	0.0117512	0.4143	608.568
na_270	38.5866	0.44786	0.11621	100.208	Stable	Desalinization + Softening						na_238	4.02727	1.33088	5.43126	2.07778	4.46454	4.35198	17.0526	12.0612	0	0	1	0	0	0	0.00277435	0	0.997226	78.8104	0.932839	0.0501004	0	0.0170604	0.583456	126.653
oc_027	-36.13	0.5862	0.1113	33.58	Stable	Desalinization + Softening						na_143	33.4189	6.10535	8.77986	2.89763	21.594	10.3501	86.2938	7.03703	0	0	0.83882	0.16118	0	0	1	0	0	17.3162	0.868635	0.13012	0	0.000452591	0.145452	0
sa_034	-0.481667	0.72705	0.01927	18.031	Stable	Desalinization + Softening						na_138	35.6868	8.3218	16.9748	2.37247	31.0774	15.0467	70.9206	6.8019	0	0	1	0	0	0	1	0	0	36.7554	0.855577	0.13514	0	0.00928257	0.173384	26.6472
na_014	31.2179	0.48759	0.39989	483.685	Stable	Hardening						na_118	18.599	7.78643	30.231	2.74637	61.1429	7.11621	53.2942	5.82786	0	0	1	0	0	0	1	0	0	23.9407	0.947892	0.0501162	0	0.00199137	0.0436808	5.89537
as_067	31.7714	0.19423	0.11292	230.737	Stable	Hardening						na_153	42.6793	16.0725	6.60976	2.5715	17.7581	10.4424	155.815	10.2116	0	0	0	1	0	0	0.356481	0.436734	0.161624	38.838	0.415496	0.541933	0	0.010121	1.98451	4.77674
na_278	33.2181	0.57805	0.6332	1390.4	Stable	Hardening						na_154	41.0432	15.2163	8.80668	2.49819	30.6803	10.7585	133.216	10.0588	0	0	0	1	0	0	0.637166	0.273026	0.0762119	31.4482	0.285611	0.69337	0	0.00835805	1.43188	17.264
na_247	34.9434	0.0921	0.29742	1456.33	Stable	Hardening						na_156	50.9244	20.7159	17.422	3.31121	34.9079	28.732	161.034	7.31016	0	0	0	1	0	0	0.863436	0.102638	0.0288014	34.5437	0.212571	0.772038	0	0.0095031	1.32187	0
na_118	36.7434	0.61911	0.1178	159.215	Stable	Hardening						na_171	120.337	92.1437	297.186	5.70729	1013.89	26.5899	251.089	4.64703	0	0.873492	0	0.126508	0	0	0.91437	0.0856301	0	0.462757	0.587414	0.411945	0.00064125	0	1.45086	0
na_156	38.9512	0.25491	0.15141	279.859	Stable	Hardening + Mineralization						na_146	57.9686	29.2075	275.566	9.69396	582.744	9.7886	281.266	8.96568	0	0.619008	0	0.380992	0	0	1	0	0	0.278945	0.176474	0.823526	0	0	0.28053	0
na_138	38.2017	0.32234	0.17503	150.027	Stable	Hardening + Mineralization						na_128	55.571	38.5022	196.334	9.33998	403.758	12.4728	348.91	5.99368	0	0	0	1	0	0	1	0	0	3.4927	0.0247161	0.974315	0	0.000969261	0.577736	0
na_165	39.7533	0.47053	0.09651	472.134	Stable	Hardening + Mineralization						na_112	92.3046	39.7771	40.5213	7.30384	190.469	42.5704	233.126	11.0119	0	0	0	1	0	0	0.927478	0	0.0725218	16.7037	0.0239429	0.965604	0	0.00381835	1.27867	0
na_187	40.0689	0.27481	0.07569	375.13	Stable	Hardening + Mineralization						na_164	60.8736	18.7258	56.5299	6.29856	164.034	17.338	163.133	14.0071	0	0.505039	0.000766652	0.493507	0.000687444	0	0.922818	0.0441023	0.0264951	6.92434	0.370102	0.622418	0.00232321	0.00203882	4.31397	2832.44
na_035	40.5027	0.48711	0.09989	290.807	Stable	Hardening + Mineralization						na_165	65.2966	22.8126	58.0271	6.24623	171.328	19.1223	179.009	11.7027	0	0.487495	0.000740734	0.511103	0.000661325	0	0.925526	0.0425018	0.0256102	7.23686	0.363547	0.629076	0.00225321	0.00210402	4.20596	54.8464
na_158	41.2589	0.47614	0.0757	516.158	Stable	Hardening + Mineralization						na_187	73.7765	15.4401	27.9582	12.33	74.2694	17.4144	212.658	21.7303	0	0.483033	0	0.516967	0	0	1	0	0	1.88291	0.184391	0.815113	4.4118e-05	0.000176472	15.2258	984.86
na_153	45.1266	0.1341	0.06281	210.191	Stable	Hardening + Mineralization						na_157	55.5474	20.5092	10.2667	4.9	37.3333	18.8262	159.213	12	0	0.31773	0.00582263	0.676005	0.000441766	0	0.92156	0.0509093	0.0224481	15.9727	0.322165	0.66839	0.00138263	0.00467321	4.05829	0.192564
eu_034	47.4839	0.08946	0.05624	263.703	Stable	Hardening + Mineralization						na_109	32.8586	9.53402	21.2571	2.98203	40.6693	28.0329	87.9028	7.69456	0	0.189132	0.810868	0	0	0	0.964107	0.00933189	0	12.519	0.544396	0.448451	2.03895e-05	0.00344991	3.6235	117.167
eu_028	47.5706	0.10772	0.05686	236.973	Stable	Hardening + Mineralization						na_014	66.8908	28.1565	63.6511	4.21146	74.8645	118.124	177.265	9.78471	0	0.543107	0.456893	0	0	0	0.999297	0	0.000703406	8.33962	0.335641	0.660403	0.000867609	0.00288885	5.00027	5575.19
oc_002	-33.7333	0.67615	0.24141	365.547	Stable	Mineralization						na_247	341.575	43.4604	34.6504	2.19979	1113.91	46.9542	110.917	12.0691	0	0.915059	0	0.0849414	0	0	0.829919	0.170081	0	4.45635	0.654551	0.33976	0.00442478	0.00126422	0.319332	6973.73
na_109	30.9825	0.39281	0.2418	196.495	Stable	Mineralization						na_035	37.4562	18.3855	35.5741	2.35639	96.0613	13.6885	123.353	7.78663	0	0	0	1	0	0	0.833474	0.166526	0	4.14118	0.840386	0.158729	0	0.000724055	4.1502	97.4401
na_143	38.6001	0.20806	0.1071	142.243	Stable	Mineralization						na_034	65.4951	28.9002	72.6236	2.24487	206.67	29.5672	201.776	12.8168	0	0.402901	0	0.597099	0	0	1	0	0	0.520173	0.830942	0.168449	0.000506919	0.000101384	1.4846	36.7234
na_084	42.7853	0.24368	0.18008	150.687	Stable	Mineralization						na_278	145.979	71.1818	199.986	7.86865	404.328	361.216	209.245	22.5809	0	0.343493	0.656507	0	0	0	0.00180946	0.438198	0	106.864	0.853993	0.11367	0	0.0323371	13.907	0
eu_039	46.1628	0.10006	0.06907	211.483	Stable	Mineralization						na_270	11.3413	6.15028	9.19927	1.40779	8.34621	7.13963	54.2971	19.9704	0	0.00708343	0.76148	0.231437	0	0	0.397014	0.593723	0.00926226	31.2796	0.823003	0.157215	0.000676086	0.0082894	11.8992	439.155
eu_038	46.3508	0.12596	0.10048	188.005	Stable	Mineralization						na_072	26.7007	7.79312	6.76736	1.19202	14.2771	4.79453	91.9805	10.0852	0	0	1	0	0	0	0.896458	0	0.103542	3.53289	0.979748	0.0198403	0	0.00016465	0.142021	0
af_014	-29.1405	0.50139	0.14321	168.021	Stable	Softening						na_101	22.3832	3.66521	4.26237	0.983423	8.7325	3.34331	68.5015	9.074	0	0.289207	0.181179	0.529614	0	0	0.452122	0.482068	0.0533383	9.75278	0.811305	0.168533	0.00356302	0.00163652	4.22834	58143.2
na_101	40.9098	0.15997	0.04654	92.7598	Stable	Softening						af_014	18.029	8.86564	18.1295	1.95163	17.3303	14.7045	87.9765	5.5212	0	0	1	0	0	0	0.771004	0.228996	0	61.0097	0.759082	0.0184623	0.000960764	0.00127236	2.40563	58.6179
na_089	49.2406	0.43721	0.30384	24.7601	Stable	Softening						af_004	35.8534	37.3895	241	3.93962	135.505	239.738	308.524	7.70791	0	0.787525	0.212475	0	0	0	0.894127	0.105873	0	6.78428	0.952401	0.000687353	0.00201296	0.000319128	2.3118	0
oc_073	-37.7333	0.80123	0.6081	87.384	Stable	Softening
oc_053	-36.53	0.67967	0.11045	30.831	Stable	Softening

## Sheet: Supplementary Fig. 1
a, Congo in Brazzaville				b, Campaspe in Rochester				c, Solimoes in Manacapuru				d, Weser in Hemelingen				e, Colorado in Lee's Ferry				f, Tapajos in Itaituba				g, Severnaya Dvina in Ust Pinega				h, Yellow in Luokou				i, Mississippi in Clinton
Year	Concentrations (mg/L)	Discharge (km3/yr)		Year	Concentrations (mg/L)	Discharge (km3/yr)		Year	Concentrations (mg/L)	Discharge (km3/yr)		Year	Concentrations (mg/L)	Discharge (km3/yr)		Year	Concentrations (mg/L)	Discharge (km3/yr)		Year	Concentrations (mg/L)	Discharge (km3/yr)		Year	Concentrations (mg/L)	Discharge (km3/yr)		Year	Concentrations (mg/L)	Discharge (km3/yr)		Year	Concentrations (mg/L)	Discharge (km3/yr)
2005	17.3818	1186.77		1982	726.052	0.00495		1995	79.75	2863.36		1979	1942.08	9.4287		1926	571.75	17.2349		1997	13.97	362.162		1987	162.11	107.853		1960	321.048	10.5646		1956	172	31.6121
2006	16.8209	1201.07		1983	552.921	0.34647		1997	48.6	3129.07		1980	1719.1	9.92575		1927	443	20.405		1998	13.233	253.154		1988	236.617	82.9093		1962	408.202	49.1962		1957	165.5	31.6479
2007	18.4693	1329.46		1984	481.249	0.22088		1998	59.014	3021.64		1981	1314.96	17.749		1928	1061.67	18.8333		1999	14.49	297.15		1989	208.887	102.407		1963	409.684	60.2338		1958	175.5	25.9327
2008	19.5782	1310.82		1985	540.384	0.03805		1999	65.563	3405.2		1982	1906.1	10.4673		1929	698.972	23.6645		2000	14.695	365.353		1990	177.955	125.374		1964	479.051	95.8694		1959	148	27.2811
2009	19.6221	1297.24		1986	452.192	0.26966		2000	59.258	3223.51		1983	1958.58	10.0589		1930	714.852	16.1008		2001	14.633	352.39		1991	247.33	113.001		1965	393.083	38.4739		1960	184.5	45.5429
2010	19.7636	1323.99		1987	396.621	0.1996		2001	65.451	3252.01		1984	1678.54	11.5306		1931	820.688	7.66541		2002	14.238	311.984		1992	246.179	102.838		1966	411.067	41.6275		1961	170.5	32.5677
2011	19.8702	1118.21		1988	333.382	0.33716		2002	62.042	3533.04		1985	1964.3	8.82721		1932	519.931	18.6035		2003	14.752	416.436		1993	183.5	129.733		1967	364.879	69.3792		1962	166	46.8378
2013	19.6112	1227.12		1989	440.062	0.48516		2003	52.8622	3655.46		1986	1915.87	10.6131		1933	612.367	11.9984		2004	12.67	337.869		1994	226.75	117.319		1968	394.862	56.7648		1963	169	31.8086
2014	18.2298	985.702		1990	419.894	0.04444		2004	61.8358	3215.2		1987	1500.88	15.8553		1934	897.493	4.86752		2005	14.608	337.003		1998	260.32	122.963		1975	428.063	48.8808		1964	210.5	24.3163
2015	20.6557	1194.84		1991	409.449	0.0382		2005	63.143	3022.87		1988	1828	13.0266		1935	597.276	12.6561		2006	15.908	435.034		1999	221.057	98.5947		1976	509.763	46.3579		1965	151	51.9725
				1992	425.179	0.40348		2006	66.7109	3078.33		1989	2058.27	7.47317		1936	572.619	14.8855		2007	9.43364	351.596		2001	257.783	90.1466		1977	545.455	27.0894		1966	150	49.5436
				1993	331.345	0.42885		2007	59.7233	3224.18		1990	1831.59	8.40522		1937	576.194	14.7677		2008	13.5115	397.741		2002	258.1	100		1978	564.901	27.7517		1967	175	40.4707
				1994	474.709	0.02177		2008	56.9963	3303.34		1991	1473.2	6.65159		1938	503.441	19.2738		2009	16.104	411.498		2003	273.25	109.935		1980	443.648	21.003		1968	223	36.7469
				1995	382.6	0.10297		2009	59.46	3661.74		1992	1089.62	8.70878		1939	660.49	10.8962		2010	10.6783	348.604						1981	441.107	36.2664		1969	221	55.482
				1996	472.02	0.38789		2010	62.945	2852.52		1993	888.427	10.5942		1940	715.492	9.32898		2011	10.5899	391.872						1982	468.854	32.7974		1974	202	47.2396
				1997	526.24	0.01473		2011	60.0108	2878.37		1994	822.577	16.2004		1941	488.323	22.0145		2012	8.73295	378.325						1983	434.783	51.4037		1975	193.826	44.766
				1998	613.654	0.01466		2012	48.3225	3431.82		1995	860.846	13.2713		1943	774.778	13.8683		2013	8.56482	394.153						1984	462.451	46.0426		1976	179.55	35.4431
				1999	632.424	0.02575		2013	41.1298	3723.32		1996	1101.42	6.54353		1944	736.778	16.2347		2014	5.87833	435.631						1985	482.905	40.9968		1977	199.833	19.4763
				2000	602.377	0.03374		2014	56.9877	3838.91		1997	1010.73	8.13806		1945	575.742	14.5071										1986	518.923	19.1739		1978	185.5	45.4536
				2001	468.578	0.0113		2015	56.1972	3926.75		1998	833.423	12.8754		1946	677.676	10.7873										1987	491.976	12.9928		1979	217.318	53.2584
				2002	547.989	0.0067										1947	844	16.981										1988	540.712	23.3051		1980	201.65	38.2829
				2003	705.506	0.00764										1948	786.403	16.3269										1989	527.499	30.4322		1981	182.35	39.0598
				2004	535.428	0.01087										1949	786.264	17.8462										1990	475.968	28.9816		1982	195.214	46.7306
				2005	569.37	0.00969										1950	757.185	13.4656										1991	554.941	15.4842		1983	218.7	62.7421
				2006	677.706	0.00495										1951	850.326	12.1572										1992	515.81	16.6825		1984	224.4	56.8215
				2008	531.889	0.00376										1952	777.629	22.0519										1993	551.384	21.6337		1985	216.4	52.5887
				2009	336.944	0.00546										1953	860.297	10.8012										1994	524.703	23.9989		1986	218.833	65.8854
																1954	875.764	7.56234										1995	527.668	16.0518		1987	202.333	46.6324
																1955	921.055	8.9925										1996	594.427	17.9124		1993	259	82.4238
																1956	777.05	10.7517										1997	656.68	4.41504		1995	263	54.4461
																1957	826.194	21.3695										1998	673.913	13.7497		1996	200.038	57.6877
																1958	728.867	17.5385										1999	642.688	10.5646		1997	219.286	58.8933
																1959	860	8.31471														1998	241.692	49.9722
																1960	828.242	11.2964														1999	238.346	54.0443
																1961	883.92	8.60628														2000	209.091	41.6227
																1962	848.426	18.0083														2001	217.269	59.5809
																1963	876	2.39452														2002	191.654	51.5082
																1964	761.714	2.96922														2003	206.231	44.8464
																1965	509.35	13.3503														2004	213.731	43.2122
																1966	508.667	9.68903														2005	239.042	42.4621
																1967	610.81	9.61759														2006	258.375	43.623
																1968	627.933	10.2516														2007	252.65	38.0328
																1969	598.733	10.8857														2008	249.423	56.6518
																1970	611.92	10.6981														2009	236.458	36.9166
																1971	547.333	10.5999														2010	265.167	54.9998
																1972	559.529	11.4572														2011	263.833	80.5842
																1973	583	12.4663														2012	218.333	38.8722
																1974	548.152	10.198														2013	227	51.2492
																1975	550.6	11.4125														2014	209.179	61.992
																1976	543	10.4302														2015	221.286	43.489
																1977	580.583	10.1891														2016	248.071	69.6852
																1978	611.227	10.3052														2017	238.464	86.6903
																1979	593.333	10.2338
																1980	556.238	13.4218
																1981	538.6	9.95406
																1982	576.917	10.2427
																1983	547.583	21.5749
																1984	472.167	25.2183
																1985	429.667	23.5484
																1986	426.071	20.7801
																1987	452.667	16.5651
																1988	523.318	10.0194
																1989	518.208	9.84084
																1990	554.278	10.0373
																1991	594.85	10.0194
																1992	584.75	9.84084
																1993	584.786	9.99265
																1994	500.667	10.2248
																1995	512.583	11.3768
																1996	457.444	14.1719
																1997	447.3	17.0741
																1998	425.214	16.5562
																1999	450.611	14.0737
																2000	469	11.7161
																2001	484.625	10.1308
																2002	502.375	10.0201
																2003	544.625	10.3133
																2004	549.6	10.3865
																2005	518.375	10.3535
																2006	491	10.5856
																2007	517	10.3356
																2008	489.125	11.36
																2009	433.75	10.3972
																2010	449.875	10.3406
																2011	436	16.3841
																2012	416.867	11.7161
																2013	480.923	10.1891
																2014	544.536	9.33184
																2015	489.036	11.2696
																2016	489.536	13.6436
																2017	473.429	10.9041
																2018	457.688	12.9565

## Sheet: Supplementary Fig. 2
a, Ca2+
Pattern Continent	I	II	III	IV	V	VI	VII	VIII	IX
Africa	8	/	/	/	/	/	1	/	/
Asia	36	2	/	3	/	/	5	1	1
Europe	15	4	/	8	/	1	2	/	/
North America	117	10	12	34	9	2	19	5	6
South America	7	/	2	1	/	1	5	/	/
Oceania	34	5	1	4	3	/	/	/	/
Sum	217	21	15	50	12	4	32	6	7
b, Mg2+
Pattern Continent	I	II	III	IV	V	VI	VII	VIII	IX
Africa	7	/	/	1	/	/	1	/	/
Asia	21	2	/	2	/	/	7	1	/
Europe	14	2	/	3	1	/	9	/	1
North America	107	15	10	28	2	1	34	5	9
South America	8	/	3	1	/	/	3	/	1
Oceania	29	3	/	8	6	1	/	/	/
Sum	186	22	13	43	9	2	54	6	11
c, Na+
Pattern Continent	I	II	III	IV	V	VI	VII	VIII	IX
Africa	8	/	/	1	/	/	/	/	/
Asia	31	/	1	1	/	/	3	1	1
Europe	14	2	/	2	/	/	7	2	/
North America	112	10	12	23	7	1	30	4	5
South America	9	/	2	3	/	/	/	/	2
Oceania	33	4	/	5	4	/	1	/	/
Sum	207	16	15	35	11	1	41	7	8
d, K+
Pattern Continent	I	II	III	IV	V	VI	VII	VIII	IX
Africa	8	/	/	/	/	/	1	/	/
Asia	29	/	1	5	/	/	1	1	/
Europe	12	1	/	3	/	/	9	2	/
North America	105	13	9	32	4	2	27	5	5
South America	9	/	2	2	/	/	2	/	1
Oceania	32	4	1	3	1	/	4	2	/
Sum	195	18	13	45	5	2	44	10	6
e, SO42-
Pattern Continent	I	II	III	IV	V	VI	VII	VIII	IX
Africa	8	/	/	1	/	/	/	/	/
Asia	28	2	/	5	/	/	10	3	/
Europe	21	1	2	4	1	1	1	1	/
North America	101	12	8	52	2	8	29	4	3
South America	11	/	1	3	/	1	1	/	/
Oceania	29	5	/	8	2	1	1	1	/
Sum	198	20	11	73	5	11	42	9	3
f, Cl-
Pattern Continent	I	II	III	IV	V	VI	VII	VIII	IX
Africa	6	/	/	1	/	/	2	/	/
Asia	29	5	/	5	/	/	7	4	/
Europe	20	1	/	5	1	1	5	2	1
North America	107	9	9	37	4	3	42	7	4
South America	11	/	2	3	/	1	1	1	/
Oceania	31	3	/	8	4	/	/	/	1
Sum	204	18	11	59	9	5	57	14	6
g, HCO3-
Pattern Continent	I	II	III	IV	V	VI	VII	VIII	IX
Africa	7	/	/	1	/	/	1	/	/
Asia	35	2	1	1	1		5	2	1
Europe	14	1	3	1	1	/	6	/	/
North America	125	12	7	18	2		28	7	9
South America	11	/	/	4	/	2	2	/	/
Oceania	33	6	2	2	2	/	2	/	/
Sum	225	21	13	27	6	2	44	9	10
h, DSi
Pattern Continent	I	II	III	IV	V	VI	VII	VIII	IX
Africa	8	/	/	/	/	/	1	/	/
Asia	27	2	/	1	/	1	3	/	1
Europe	18	/	1	2	/	/	1	/	1
North America	105	5	5	42	9	6	9	1	5
South America	9	/	1	1	/	/	3	/	2
Oceania	26	6	/	4	3	/	4	/	/
Sum	193	13	7	50	12	7	21	1	9

## Sheet: Supplementary Fig. 3
a, Mississippi in Clinton-Ca2+				b, Mississippi in Clinton-Mg2+				c, Mississippi in Clinton-Na+				d, Yellow in Toudaoguai-K+				e, Yangtze in Datong-SO42-				f, Yellow in Toudaoguai-Cl-				g, Ob in Salekhard-HCO3-				h, Colorado in Lee's Ferry-DSi
Year	Concentrations (mg/L)	Discharge (km3/yr)		Year	Concentrations (mg/L)	Discharge (km3/yr)		Year	Concentrations (mg/L)	Discharge (km3/yr)		Year	Concentrations (mg/L)	Discharge (km3/yr)		Year	Concentrations (mg/L)	Discharge (km3/yr)		Year	Concentrations (mg/L)	Discharge (km3/yr)		Year	Concentrations (mg/L)	Discharge (km3/yr)		Year	Concentrations (mg/L)	Discharge (km3/yr)
1956	35.25	31.6121		1956	12.85	31.6121		1956	5.65	31.6121		1975	4.52289	32.4821		1960	13.6268	747.359		1975	46.0341	32.4821		2003	44.9	395.873		1926	19.6364	17.2349
1957	36.1	31.6479		1957	13.8	31.6479		1957	5.45	31.6479		1976	7.79813	34.3742		1961	10.4482	878.811		1976	54.2169	34.3742		2004	59.1143	352.416		1927	19.9	20.405
1958	36.2	25.9327		1958	15.2	25.9327		1958	6.45	25.9327		1977	9.18785	20.9399		1962	13.3627	942.02		1977	79.7189	20.9399		2005	53.0714	363.478		1928	21.6	18.8333
1959	31.1	27.2811		1959	10.8	27.2811		1959	4	27.2811		1978	6.72907	21.6968		1963	12.6174	786.24		1978	89.9097	21.6968		2006	50.3	363.704		1929	15.35	23.6645
1960	37.8	45.5429		1960	14.95	45.5429		1960	5.8	45.5429		1979	5.72332	26.5848		1964	8.56514	1049.14		1979	76.3965	26.5848		2007	48.947	531.608		1930	13.9556	16.1008
1961	34.8	32.5677		1961	16.05	32.5677		1961	5.8	32.5677		1980	6.08873	17.4394		1965	9.0713	875.57		1980	86.035	17.4394		2008	57.144	405.057		1931	16.454	7.66541
1962	32	46.8378		1962	12.6	46.8378		1962	5.3	46.8378		1981	12.6333	32.1667		1966	8.17342	851.04		1981	66.6953	32.1667		2009	50.1	397.169		1932	16.728	18.6035
1963	33.6	31.8086		1963	14.8	31.8086		1963	6.1	31.8086		1982	13.6456	26.0172		1967	10.9507	889.251		1982	53.1763	26.0172		2010	55.46	365.491		1933	16.447	11.9984
1964	44	24.3163		1964	16.55	24.3163		1964	9.2	24.3163		1983	14.1853	33.7435		1968	7.68486	1078.76		1983	59.8029	33.7435		2011	70.38	405.044		1934	16.015	4.86752
1965	33.6	51.9725		1966	11.2	49.5436		1965	4	51.9725		1984	11.6387	27.9409		1969	9.06103	910.287		1984	66.0843	27.9409		2012	64.1	300.166		1935	16.088	12.6561
1966	32	49.5436		1967	14.55	40.4707		1966	4.9	49.5436		1985	10.6974	25.8911		1970	10.4276	725.142		1985	76.4512	25.8911		2013	73.4167	373.935		1936	15.88	14.8855
1967	34.4	40.4707		1968	17.5	36.7469		1967	7.35	40.4707		1986	10.3245	20.1515		1971	12.4296	1071.36		1986	72.5904	20.1515		2014	70.75	479.663		1937	15.685	14.7677
1968	44.8	36.7469		1969	15.6	55.482		1968	9.8	36.7469		1987	14.1843	11.6683		1972	13.9542	815.862		1987	90.4216	11.6683		2015	75.2	542.914		1938	15.697	19.2738
1969	43.2	55.482		1974	16.6667	47.2396		1969	8	55.482		1988	15.1374	14.5066		1973	9.21361	1015.82		1988	107.448	14.5066		2016	88.6333	430.891		1939	15.198	10.8962
1974	42	47.2396		1975	15.4167	44.766		1974	8.73333	47.2396		1989	10.7611	28.9501		1974	10.6479	847.338		1989	69.2269	28.9501		2017	86.7167	445.267		1940	14.972	9.32898
1975	39.4167	44.766		1976	14.73	35.4431		1975	8.45833	44.766		1990	13.9475	20.3407		1975	8.18076	1004.56		1990	80.3943	20.3407						1941	15.188	22.0145
1976	35.5	35.4431		1977	16.3333	19.4763		1976	7.89	35.4431		1991	11.811	14.7273		1976	9.92958	673.303		1991	82.638	14.7273						1942	16.3333	19.6066
1977	38.1111	19.4763		1978	13.75	45.4536		1977	10.4889	19.4763		1992	12.9411	14.475		1977	10.1276	771.427		1992	100.767	14.475						1943	15.9429	13.8683
1978	37	45.4536		1979	15.8909	53.2584		1978	7.4375	45.4536		1993	9.49569	18.2593		1978	12.2887	1008.41		1993	86.0107	18.2593						1944	15.2593	16.2347
1979	43.2727	53.2584		1980	15.2727	38.2829		1979	8.22727	53.2584		1994	9.12331	19.4892		1979	13.2159	910.287		1994	89.9233	19.4892						1945	14.297	14.5071
1980	37.6364	38.2829		1981	14.4	39.0598		1980	7.24545	38.2829		1995	15.7827	17.2502		1980	11.7782	1026.93		1995	109.518	17.2502						1946	14.003	10.7873
1981	37.1	39.0598		1982	15.25	46.7306		1981	8.11	39.0598		1996	16.4695	14.4435		1981	12.7025	1099.13		1996	141.064	14.4435						1947	13.3333	16.981
1982	40.125	46.7306		1983	18.1667	62.7421		1982	6.7	46.7306		1997	18.2792	10.1861		1982	12.3063	1013.96		1997	164.458	10.1861						1948	13.5	16.3269
1983	45.3333	62.7421		1984	18.1667	56.8215		1983	7.61667	62.7421		1998	15.8307	11.6999		1983	11.3412	1202.81		1998	156.298	11.6999						1949	13.9444	17.8462
1984	44.3333	56.8215		1985	15.8333	52.5887		1984	8.05	56.8215		1999	16.8227	15.7995		1984	14.2606	895.474		1999	109.639	15.7995						1950	12.1	13.4656
1985	38	52.5887		1986	17	65.8854		1985	6.86667	52.5887						1986	17.1655	721.44										1951	13.9054	12.1572
1986	44.5	65.8854		1987	19.3333	46.6324		1986	6.9	65.8854						1988	19.1373	836.227										1952	13.2571	22.0519
1987	39	46.6324		1993	19	82.4238		1987	8.76667	46.6324						1990	22.4894	905.083										1953	13.3514	10.8012
1993	52	82.4238		1995	20	54.4461		1993	7	82.4238						1991	23.0364	930.312										1954	13.5278	7.56234
1995	47	54.4461		1996	15.3538	57.6877		1995	9.2	54.4461						1992	22.5833	867.24										1955	15.6486	8.9925
1996	36	57.6877		1997	16.3143	58.8933		1996	7.93846	57.6877						1993	22.0909	977.616										1956	14.1	10.7517
1997	38.3929	58.8933		1998	19.0308	49.9722		1997	8.93429	58.8933						1994	20.5333	851.472										1957	15.5355	21.3695
1998	43.0461	49.9722		1999	18.2692	54.0443		1998	9.19462	49.9722						1995	23.5	980.77										1958	17.6667	17.5385
1999	43.4308	54.0443		2000	15.9364	41.6227		1999	9.28308	54.0443						1996	28.3333	949.234										1959	17.25	8.31471
2000	37.2454	41.6227		2001	15.9177	59.5809		2000	9.61364	41.6227						1997	26.4167	848.318										1960	15.5	11.2964
2001	39.5615	59.5809		2002	14.4354	51.5082		2001	9.01231	59.5809						1998	22	1242.52										1961	16.25	8.60628
2002	35.6154	51.5082		2003	16.2308	44.8464		2002	8.81769	51.5082						1999	26.3333	1037.53										1962	14.75	18.0083
2003	38.1538	44.8464		2004	16.6154	43.2122		2003	10.06	44.8464						2000	27.575	924.005										1963	13.2	2.39452
2004	41.0769	43.2122		2005	19.2417	42.4621		2004	9.67462	43.2122						2001	28.3417	826.243										1964	10.45	2.96922
2005	44.4	42.4621		2006	21.575	43.623		2005	10.6192	42.4621						2002	30.5833	993.384										1965	11	13.3503
2006	46.15	43.623		2007	19.87	38.0328		2006	12.2	43.623						2003	28.6	924.005										1966	11.5833	9.68903
2007	45.85	38.0328		2008	19.6231	56.6518		2007	11.849	38.0328						2005	30.1722	901.93										1967	10.4667	9.61759
2008	45.6538	56.6518		2009	19.3583	36.9166		2008	10.33	56.6518						2006	21.792	687.485										1968	10.3308	10.2516
2009	43.6083	36.9166		2010	21	54.9998		2009	11.56	36.9166						2007	29.85	769.478										1969	10.5923	10.8857
2010	48.0583	54.9998		2011	21.5083	80.5842		2010	10.5383	54.9998						2008	35.95	826.243										1970	9.14167	10.6981
2011	51.8667	80.5842		2012	17.8417	38.8722		2011	10.42	80.5842						2009	33.58	781.9										1971	9.15833	10.5999
2012	41.5333	38.8722		2013	16.5	51.2492		2012	10.995	38.8722						2010	34.9	1022										1972	9.075	11.4572
2013	40.4571	51.2492		2014	15.4786	61.992		2013	13.65	51.2492						2011	36.675	667.1										1973	8.025	12.4663
2014	38.75	61.992		2015	17.85	43.489		2014	9.92143	61.992																		1974	8.35	10.198
2015	41.9286	43.489		2016	19.3857	69.6852		2015	12.5357	43.489																		1975	7.31	11.4125
2016	48.9857	69.6852		2017	18.9643	86.6903		2016	10.2486	69.6852																		1976	7.23846	10.4302
2017	45.4286	86.6903						2017	9.755	86.6903																		1977	7.81667	10.1891
																												1978	7.55455	10.3052
																												1979	7.50833	10.2338
																												1980	7.78182	13.4218
																												1981	7.91	9.95406
																												1982	7.88333	10.2427
																												1983	7.65	21.5749
																												1984	8.31667	25.2183
																												1985	8.86667	23.5484
																												1986	8.93333	20.7801
																												1987	9.01667	16.5651
																												1988	8.86667	10.0194
																												1989	8.40833	9.84084
																												1990	8.28977	10.0373
																												1991	7.67143	10.0194
																												1992	7.06	9.84084
																												1993	7.51667	9.99265
																												1994	7.9	10.2248
																												1995	7.6	11.3768
																												1996	7.96667	14.1719
																												1997	7.774	17.0741
																												1998	7.95833	16.5562
																												1999	8.385	14.0737
																												2000	8.38	11.7161
																												2001	7.577	10.1308
																												2002	7.497	10.0201
																												2003	7.418	10.3133
																												2004	7.343	10.3865
																												2005	7.256	10.3535
																												2006	7.173	10.5856
																												2007	7.093	10.3356
																												2008	7.023	11.36
																												2009	6.939	10.3972
																												2010	6.866	10.3406
																												2011	6.825	16.3841
																												2012	7.75111	11.7161
																												2013	6.85462	10.1891
																												2014	6.36571	9.33184
																												2015	6.63429	11.2696
																												2016	7.55214	13.6436
																												2017	7.90071	10.9041
																												2018	7.675	12.9565

## Sheet: Supplementary Fig. 4
b, Rhine River, Salinization, (Σ+(Ca2++Mg2++Na++K+) > 24 meq/L, Increasing trend)			c, Mackenzie River, Mineralization, (Σ+(Ca2++Mg2++Na++K+) > 3 meq/L, Increasing trend)			d, Murray River, Desalinization, (Σ+(Ca2++Mg2++Na++K+) < 1.5 meq/L, Decreasing trend)			e, Tapajos River, Acidification (pH < 7; Hardness/Alkalinity > 1, Increasing trend)			f, Groot Vis River, Alkalization (pH > 7; Hardness/Alkalinity < 1, Decreasing trend)			g, Yangtze River, Hardening (Hardness > 120 CaCO3 mg/L, Increasing trend)			h, Murray River, Softening (Hardness < 60 CaCO3 mg/L, Decreasing trend)
Time	cation (meq·L-1)		Time	cation (meq·L-1)		Time	cation (meq·L-1)		Time	Hardness/Alkalinity		Time	Hardness/Alkalinity		Time	Hardness (CaCO3 mg·L-1)		Time	Hardness (CaCO3 mg·L-1)
1985	22.362		1980	2.88757		1993	2.1324		1997	0.738712		1991	1.24355		1963	156.761		1981	66.6624
1986	29.0405		1981	3.03229		1994	3.28954		1998	0.708572		1992	1.25745		1964	137.088		1982	39.8024
1987	14.0091		1982	3.02274		1995	2.72101		1999	0.627601		1993	1.09638		1965	126.417		1983	43.9666
1988	34.4784		1983	2.96665		1996	2.56428		2000	0.574373		1994	1.02292		1966	135.302		1984	57.014
1989	44.2565		1985	2.79461		1997	3.10223		2001	0.583455		1995	1.07955		1967	121.539		1985	53.1771
1990	53.7183		1988	2.78169		1998	2.10739		2002	0.615255		1996	1.03091		1968	126.775		1986	48.1942
1991	49.121		1989	2.97182		2000	2.23672		2003	0.574592		1997	1.14039		1970	115.457		1987	53.6187
1992	37.3213		1990	2.61017		2001	2.77602		2004	0.673082		1998	0.98719		1971	124.237		1988	67.0516
2007	29.3339		1991	2.78986		2002	1.79163		2005	0.611238		1999	0.93573		1973	131.168		1989	60.2558
2008	39.297		1992	2.95151		2003	1.66775		2006	0.578886		2000	0.99548		1975	147.756		1990	47.4691
2009	52.9544		2000	3.21441		2004	1.19341		2007	1.21486		2001	0.9478		1976	124.317		1991	54.8988
2010	36.0057		2001	3.23131		2005	1.47924		2010	1.01969		2002	1.01591		1977	118.823		1992	57.9114
2011	74.957		2002	3.04429		Critical line	1.5		2011	0.810865		2003	0.84014		1978	152.854		1993	56.7485
2012	46.5726		2003	3.15317		Warning line	1.7		2012	1.52331		2004	0.83692		1979	116.492		1994	49.0524
2013	49.2157		2004	3.04269					2013	1.11034		2005	0.93652		1980	127.152		1995	54.8094
2014	55.7809		2005	2.95591					2014	2.28127		2006	0.97447		1981	128.639		1996	48.806
2015	68.1197		2006	2.8756					Critical line	1		2007	0.81249		1982	128.654		1997	47.7074
2016	66.7472		2007	2.77029					Warning line	0.9		2009	0.82586		1983	129.867		1998	32.262
Critical line	24		2008	3.40237								2010	0.83145		1984	132.875		1999	42.3571
Warning line	21.6		2009	3.1848								Critical line	1		1985	132.402		2000	34.3012
			2010	3.10319								Warning line	1.1		1986	129.842		2001	42.8533
			2011	3.15136											1987	155.174		2002	26.6151
			2012	3.30366											1988	133.342		2003	21.2642
			2013	3.59029											1990	134.833		2004	20.0093
			2014	3.4197											1991	138.247		2005	25.107
			2015	3.3961											1992	136.045		2006	17.1031
			2016	3.43947											1993	140.17		2007	17.2927
			2017	3.35004											1994	144.892		2008	15.3168
			Critical line	3											1995	147.632		2009	13.0769
			Warning line	2.7											1997	142.909		Critical line	60
															1998	129.437		Warning line	66
															Critical line	120
															Warning line	108

## Sheet: Supplementary Fig. 5
a, TDS								b, Ca2+								c, Mg2+								d, Na+								e, K+								f, SO42-								g, Cl-
Station	Category	Concentrations (mg/L)	Latitude	Longitude	Syndrome	CTDS trend		Station	Category	Concentrations (mg/L)	Latitude	Longitude	Syndrome	CCa2+ trend		Station	Category	Concentrations (mg/L)	Latitude	Longitude	Syndrome	CMg2+ trend		Station	Category	Concentrations (mg/L)	Latitude	Longitude	Syndrome	CNa+ trend		Station	Category	Concentrations (mg/L)	Latitude	Longitude	Syndrome	CK+ trend		Station	Category	Concentrations (mg/L)	Latitude	Longitude	Syndrome	CSO42- trend		Station	Category
eu_021	TDS	9.57174	58.3283	7.93528	(null)	(null)		oc_003	Ca2+	0.65868	-37.31	142.36	(null)	Stable		eu_021	Mg2+	0.197178	58.3283	7.93528	(null)	(null)		na_315	Na+	0.632687	64.7731	-97.0678	(null)	Increasing		na_076	K+	0.2034	52.99	-119.01	(null)	Stable		af_012	SO42-	0.1	5.11	-1.61444	(null)	(null)		sa_003	Cl-
sa_036	TDS	13.014	3.8017	-51.8847	(null)	Stable		sa_036	Ca2+	0.788427	3.8017	-51.8847	(null)	Stable		sa_036	Mg2+	0.476895	3.8017	-51.8847	(null)	Stable		na_010	Na+	0.641073	53.2478	-60.7892	(null)	Increasing		eu_021	K+	0.227898	58.3283	7.93528	(null)	(null)		sa_033	SO42-	0.396821	4.98611	-54.4367	(null)	Decreasing		sa_011	Cl-
na_010	TDS	13.3124	53.2478	-60.7892	(null)	Stable		eu_021	Ca2+	1	58.3283	7.93528	(null)	(null)		na_219	Mg2+	0.529071	54.1317	-61.4292	(null)	Stable		na_219	Na+	0.724167	54.1317	-61.4292	(null)	Increasing		na_301	K+	0.252778	47.2486	-68.6056	(null)	(null)		sa_036	SO42-	0.420099	3.8017	-51.8847	(null)	Stable		sa_006	Cl-
na_315	TDS	13.5603	64.7731	-97.0678	(null)	Stable		sa_033	Ca2+	1.1436	4.98611	-54.4367	(null)	Stable		na_298	Mg2+	0.616453	45.6641	-67.7335	(null)	Decreasing		na_076	Na+	0.766079	52.99	-119.01	(null)	Stable		na_219	K+	0.2645	54.1317	-61.4292	(null)	(null)		sa_045	SO42-	0.75	-15.3136	-54.1756	(null)	(null)		sa_004	Cl-
na_069	TDS	14.2549	53.534	-57.495	(null)	Stable		oc_010	Ca2+	1.14886	-37.31	145.71	(null)	Stable		sa_033	Mg2+	0.62733	4.98611	-54.4367	(null)	Stable		na_045	Na+	0.786187	49.0012	-114.476	(null)	Increasing		na_069	K+	0.275153	53.534	-57.495	(null)	Stable		na_315	SO42-	0.891	64.7731	-97.0678	(null)	Decreasing		sa_012	Cl-
sa_033	TDS	15.3331	4.98611	-54.4367	(null)	Stable		oc_049	Ca2+	1.15542	-37.41	145.56	(null)	Stable		na_069	Mg2+	0.720256	53.534	-57.495	(null)	Stable		na_064	Na+	0.8	67.2289	-115.888	(null)	(null)		na_010	K+	0.334567	53.2478	-60.7892	(null)	Increasing		na_010	SO42-	0.931745	53.2478	-60.7892	(null)	Decreasing		sa_001	Cl-
af_002	TDS	19.0003	-4.28	15.3	(null)	Stable		oc_052	Ca2+	1.58521	-36.88	147.06	(null)	Stable		na_010	Mg2+	0.733818	53.2478	-60.7892	(null)	Stable		na_289	Na+	0.83393	52.0028	-116.472	(null)	Stable		na_045	K+	0.335969	49.0012	-114.476	(null)	Decreasing		oc_010	SO42-	1.03245	-37.31	145.71	(null)	Decreasing		na_070	Cl-
sa_035	TDS	20.7341	8.14319	-63.6074	(null)	Stable		oc_020	Ca2+	1.6595	-37.33	146.13	(null)	Stable		sa_035	Mg2+	0.739353	8.14319	-63.6074	(null)	Stable		na_050	Na+	1.09915	50.8856	-116.043	(null)	Stable		na_289	K+	0.353564	52.0028	-116.472	(null)	Stable		oc_049	SO42-	1.06566	-37.41	145.56	(null)	Stable		na_238	Cl-
na_219	TDS	21.2895	54.1317	-61.4292	(null)	(null)		oc_070	Ca2+	1.71323	-37.78	145.61	(null)	Stable		eu_010	Mg2+	0.757222	59.5883	11.0967	(null)	Stable		eu_021	Na+	1.12515	58.3283	7.93528	(null)	(null)		na_296	K+	0.355812	54.6303	-128.428	(null)	(null)		oc_052	SO42-	1.08823	-36.88	147.06	(null)	Stable		oc_009	Cl-
as_055	TDS	22.5659	4.38528	101.2	(null)	(null)		oc_056	Ca2+	1.76313	-36.72	146.95	(null)	Stable		oc_049	Mg2+	0.766526	-37.41	145.56	(null)	Stable		sa_035	Na+	1.19062	8.14319	-63.6074	(null)	Stable		na_298	K+	0.369337	45.6641	-67.7335	(null)	Stable		sa_020	SO42-	1.15	-16.5967	-41.7569	(null)	(null)		eu_022	Cl-
oc_010	TDS	22.7075	-37.31	145.71	(null)	Stable		as_055	Ca2+	2.05102	4.38528	101.2	(null)	Increasing		oc_010	Mg2+	0.83513	-37.31	145.71	(null)	Stable		na_069	Na+	1.21262	53.534	-57.495	(null)	Stable		na_050	K+	0.401496	50.8856	-116.043	(null)	Stable		oc_028	SO42-	1.1868	-36.25	147.02	(null)	Decreasing		eu_012	Cl-
oc_049	TDS	24.9171	-37.41	145.56	(null)	Stable		na_010	Ca2+	2.11741	53.2478	-60.7892	(null)	Stable		as_013	Mg2+	0.899097	35.395	136.964	(null)	Stable		eu_010	Na+	1.32867	59.5883	11.0967	(null)	Stable		na_315	K+	0.430078	64.7731	-97.0678	(null)	Stable		af_002	SO42-	1.19341	-4.28	15.3	(null)	Stable		as_051	Cl-
eu_010	TDS	26.6001	59.5883	11.0967	(null)	Stable		na_069	Ca2+	2.11832	53.534	-57.495	(null)	Stable		oc_029	Mg2+	0.907033	-36.59	147.1	(null)	Stable		na_301	Na+	1.3798	47.2486	-68.6056	(null)	(null)		na_306	K+	0.5	46.4914	-84.4214	(null)	(null)		oc_056	SO42-	1.20157	-36.72	146.95	(null)	Stable		na_146	Cl-
oc_052	TDS	28.721	-36.88	147.06	(null)	Increasing		oc_054	Ca2+	2.19936	-36.16	146.23	(null)	Stable		oc_001	Mg2+	0.910833	-41.8358	171.699	(null)	(null)		na_298	Na+	1.45609	45.6641	-67.7335	(null)	Stable		oc_052	K+	0.503612	-36.88	147.06	(null)	Stable		oc_029	SO42-	1.24371	-36.59	147.1	(null)	Decreasing		na_128	Cl-
oc_029	TDS	28.9393	-36.59	147.1	(null)	Stable		na_315	Ca2+	2.2954	64.7731	-97.0678	(null)	Stable		as_014	Mg2+	0.96033	35.2794	136.719	(null)	Stable		na_096	Na+	1.46944	60.05	-128.9	(null)	(null)		oc_001	K+	0.54	-41.8358	171.699	(null)	(null)		oc_042	SO42-	1.37476	-36.9472	147.606	(null)	Decreasing		af_004	Cl-
oc_042	TDS	29.0199	-36.9472	147.606	(null)	Stable		oc_055	Ca2+	2.32534	-36.35	146.32	(null)	Stable		as_053	Mg2+	0.978421	34.4369	132.491	(null)	Stable		na_306	Na+	1.5	46.4914	-84.4214	(null)	(null)		oc_042	K+	0.559736	-36.9472	147.606	(null)	Stable		sa_025	SO42-	1.5	-24.0667	-54.25	(null)	(null)		oc_023	Cl-
oc_028	TDS	29.6532	-36.25	147.02	(null)	Stable		af_002	Ca2+	2.34539	-4.28	15.3	(null)	Stable		na_315	Mg2+	1.00905	64.7731	-97.0678	(null)	Stable		af_002	Na+	1.54858	-4.28	15.3	(null)	Stable		oc_029	K+	0.567296	-36.59	147.1	(null)	Stable		na_219	SO42-	1.59042	54.1317	-61.4292	(null)	Decreasing		oc_043	Cl-
oc_020	TDS	31.42	-37.33	146.13	(null)	Increasing		oc_021	Ca2+	2.36606	-37.29	145.82	(null)	Stable		na_091	Mg2+	1.11768	60.4769	-151.082	(null)	Stable		na_043	Na+	1.54872	49.1769	-117.718	(null)	Stable		oc_056	K+	0.578269	-36.72	146.95	(null)	Stable		oc_064	SO42-	1.68152	-37.49	148.17	(null)	Decreasing		oc_046	Cl-
oc_056	TDS	32.444	-36.72	146.95	(null)	Stable		oc_042	Ca2+	2.57436	-36.9472	147.606	(null)	Stable		na_295	Mg2+	1.11943	44.0623	-123.883	(null)	Stable		na_091	Na+	1.63298	60.4769	-151.082	(null)	Stable		as_015	K+	0.579348	68.75	161.3	(null)	Stable		na_069	SO42-	1.79418	53.534	-57.495	(null)	Decreasing		oc_048	Cl-
oc_021	TDS	35.6567	-37.29	145.82	(null)	Stable		oc_028	Ca2+	2.61421	-36.25	147.02	(null)	Stable		sa_008	Mg2+	1.12436	-0.4733	-76.9825	(null)	Increasing		na_308	Na+	1.68333	57.4803	-131.75	(null)	(null)		na_043	K+	0.586	49.1769	-117.718	(null)	Stable		oc_020	SO42-	1.8709	-37.33	146.13	(null)	Stable		na_265	Cl-
na_064	TDS	36.1843	67.2289	-115.888	(null)	Stable		as_043	Ca2+	2.69646	12.3583	107.934	(null)	(null)		na_104	Mg2+	1.12886	42.6458	-71.2989	(null)	Stable		na_059	Na+	1.751	49.02	-117.6	(null)	(null)		na_288	K+	0.595506	52.3766	-114.94	(null)	Stable		na_298	SO42-	1.9156	45.6641	-67.7335	(null)	Decreasing		na_072	Cl-
na_295	TDS	36.3321	44.0623	-123.883	(null)	Stable		oc_063	Ca2+	2.93312	-37.51	148.54	(null)	Stable		na_237	Mg2+	1.13953	30.7932	-89.8209	(null)	Stable		na_323	Na+	1.7975	67.634	-139.7	(null)	(null)		oc_003	K+	0.610935	-37.31	142.36	(null)	Stable		na_064	SO42-	2.02706	67.2289	-115.888	(null)	Stable		oc_027	Cl-
na_088	TDS	36.625	43.3047	-73.8333	(null)	(null)		oc_025	Ca2+	3.01396	-37.02	145.1	(null)	Stable		af_002	Mg2+	1.14234	-4.28	15.3	(null)	Stable		as_036	Na+	1.81565	18.53	102.553	(null)	Stable		as_082	K+	0.611391	67.48	86.5019	(null)	Stable		oc_055	SO42-	2.09651	-36.35	146.32	(null)	Stable		oc_031	Cl-
as_012	TDS	40.5243	5.7625	102.15	(null)	(null)		as_042	Ca2+	3.02273	12.61	107.929	(null)	(null)		na_003	Mg2+	1.14464	30.7008	-84.8592	(null)	Increasing		as_015	Na+	1.84118	68.75	161.3	(null)	Increasing		na_049	K+	0.620186	48.4007	-115.319	(null)	Decreasing		na_295	SO42-	2.10119	44.0623	-123.883	(null)	Stable		oc_041	Cl-
na_173	TDS	40.9514	36.1764	-82.4575	(null)	(null)		sa_035	Ca2+	3.15885	8.14319	-63.6074	(null)	Stable		na_301	Mg2+	1.15	47.2486	-68.6056	(null)	(null)		na_296	Na+	1.86636	54.6303	-128.428	(null)	(null)		as_001	K+	0.629762	52.5558	136.5	(null)	(null)		oc_070	SO42-	2.11875	-37.78	145.61	(null)	Stable		oc_045	Cl-
na_091	TDS	41.1426	60.4769	-151.082	(null)	Stable		oc_029	Ca2+	3.18113	-36.59	147.1	(null)	Stable		oc_028	Mg2+	1.22172	-36.25	147.02	(null)	Stable		sa_036	Na+	1.99838	3.8017	-51.8847	(null)	Stable		na_042	K+	0.631996	51.2438	-116.913	(null)	Stable		sa_042	SO42-	2.13	-14.75	-43.93	(null)	Stable		sa_034	Cl-
oc_001	TDS	41.3092	-41.8358	171.699	(null)	(null)		na_295	Ca2+	3.18722	44.0623	-123.883	(null)	Stable		eu_018	Mg2+	1.38333	42.3453	-7.86944	(null)	(null)		sa_033	Na+	2.04885	4.98611	-54.4367	(null)	Stable		na_093	K+	0.642744	61.5045	-149.033	(null)	Stable		eu_021	SO42-	2.36875	58.3283	7.93528	(null)	(null)		na_270	Cl-
oc_070	TDS	41.4926	-37.78	145.61	(null)	Stable		sa_039	Ca2+	3.62	-22.5364	-44.175	(null)	(null)		oc_070	Mg2+	1.39942	-37.78	145.61	(null)	Stable		na_042	Na+	2.05786	51.2438	-116.913	(null)	Stable		na_096	K+	0.65	60.05	-128.9	(null)	(null)		oc_003	SO42-	2.41359	-37.31	142.36	(null)	Decreasing		as_060	Cl-
na_267	TDS	41.7273	38.5681	-121.422	(null)	(null)		na_237	Ca2+	3.7324	30.7932	-89.8209	(null)	Increasing		as_056	Mg2+	1.48592	32.9853	132.928	(null)	Stable		na_094	Na+	2.09873	61.8687	-158.114	(null)	Increasing		na_048	K+	0.651966	48.905	-116.402	(null)	Decreasing		oc_021	SO42-	2.4669	-37.29	145.82	(null)	Stable		as_061	Cl-
as_053	TDS	42.3829	34.4369	132.491	(null)	Stable		oc_061	Ca2+	4.23636	-38.46	176.699	(null)	(null)		as_019	Mg2+	1.52503	32.4578	130.657	(null)	Increasing		na_093	Na+	2.14085	61.5045	-149.033	(null)	Stable		na_083	K+	0.652415	42.9356	-73.6517	(null)	(null)		na_269	SO42-	2.5	39.3666	-121.647	(null)	(null)		na_327	Cl-
oc_055	TDS	42.4229	-36.35	146.32	(null)	Stable		oc_024	Ca2+	4.26874	-36.61	145.22	(null)	Stable		oc_008	Mg2+	1.559	-39.075	177.129	(null)	(null)		na_097	Na+	2.19059	60.2431	-123.479	(null)	Stable		as_012	K+	0.655591	5.7625	102.15	(null)	(null)		sa_008	SO42-	2.54326	-0.4733	-76.9825	(null)	Stable		na_179	Cl-
as_013	TDS	42.4332	35.395	136.964	(null)	Stable		na_298	Ca2+	4.27384	45.6641	-67.7335	(null)	Stable		oc_042	Mg2+	1.60753	-36.9472	147.606	(null)	Stable		as_055	Na+	2.30707	4.38528	101.2	(null)	Stable		na_321	K+	0.672199	41.0499	-123.674	(null)	Stable		na_268	SO42-	2.58629	39.5216	-121.548	(null)	Increasing		na_118	Cl-
as_014	TDS	45.2269	35.2794	136.719	(null)	Stable		na_219	Ca2+	4.3204	54.1317	-61.4292	(null)	Stable		as_055	Mg2+	1.63274	4.38528	101.2	(null)	Stable		na_328	Na+	2.34862	64.7894	-141.198	(null)	Stable		na_064	K+	0.6775	67.2289	-115.888	(null)	(null)		sa_035	SO42-	2.73113	8.14319	-63.6074	(null)	Stable		na_112	Cl-
na_301	TDS	45.3447	47.2486	-68.6056	(null)	(null)		eu_010	Ca2+	4.85509	59.5883	11.0967	(null)	Stable		oc_061	Mg2+	1.63727	-38.46	176.699	(null)	(null)		oc_029	Na+	2.3538	-36.59	147.1	(null)	Stable		na_074	K+	0.687136	52.5296	-122.442	(null)	Stable		oc_058	SO42-	2.77384	-28.49	149.48	(null)	(null)		na_157	Cl-
as_015	TDS	46.5755	68.75	161.3	(null)	Stable		oc_012	Ca2+	5.12974	-36.47	145.94	(null)	Stable		oc_052	Mg2+	1.68887	-36.88	147.06	(null)	Stable		na_232	Na+	2.35865	56.1261	-120.056	(null)	Stable		sa_036	K+	0.691135	3.8017	-51.8847	(null)	Increasing		oc_061	SO42-	2.8	-38.46	176.699	(null)	(null)		na_014	Cl-
na_066	TDS	48.0361	41.3706	-74.6978	(null)	(null)		sa_031	Ca2+	5.22917	-31.3831	-57.98	(null)	(null)		as_012	Mg2+	1.73577	5.7625	102.15	(null)	(null)		eu_024	Na+	2.44772	46.1647	8.91139	(null)	Increasing		na_008	K+	0.697676	46.9393	-123.314	(null)	Increasing		oc_025	SO42-	2.8178	-37.02	145.1	(null)	Stable		na_224	Cl-
na_242	TDS	48.4725	38.5307	-77.8136	(null)	Stable		as_001	Ca2+	5.29095	52.5558	136.5	(null)	Stable		na_002	Mg2+	1.76806	44.9536	-65.0025	(null)	Increasing		na_288	Na+	2.45626	52.3766	-114.94	(null)	Stable		oc_020	K+	0.706252	-37.33	146.13	(null)	Stable		as_082	SO42-	2.87721	67.48	86.5019	(null)	Stable		na_247	Cl-
sa_008	TDS	49.1366	-0.4733	-76.9825	(null)	Stable		oc_022	Ca2+	5.43475	-36.38	145.39	(null)	Stable		na_310	Mg2+	1.78735	62.3544	-150.012	(null)	Stable		as_012	Na+	2.47601	5.7625	102.15	(null)	(null)		eu_017	K+	0.712923	63.6306	49.4528	(null)	Stable		oc_054	SO42-	2.9451	-36.16	146.23	(null)	Stable		na_278	Cl-
na_237	TDS	50.124	30.7932	-89.8209	(null)	Stable		oc_058	Ca2+	5.4722	-28.49	149.48	(null)	(null)		oc_020	Mg2+	1.81674	-37.33	146.13	(null)	Stable		na_048	Na+	2.47762	48.905	-116.402	(null)	Stable		na_300	K+	0.734226	46.2162	-67.7279	(null)	(null)		oc_063	SO42-	3.04322	-37.51	148.54	(null)	Decreasing		as_067	Cl-
na_092	TDS	50.2657	44.4725	-69.6858	(null)	Stable		as_012	Ca2+	5.52887	5.7625	102.15	(null)	(null)		oc_021	Mg2+	1.87331	-37.29	145.82	(null)	Decreasing		sa_005	Na+	2.55175	-8.73667	-63.9203	(null)	Increasing		na_075	K+	0.748341	49.3875	-121.45	(null)	Stable		as_055	SO42-	3.22267	4.38528	101.2	(null)	(null)		na_290	Cl-
oc_054	TDS	50.4936	-36.16	146.23	(null)	Stable		as_053	Ca2+	5.625	34.4369	132.491	(null)	Increasing		na_242	Mg2+	1.87669	38.5307	-77.8136	(null)	Increasing		sa_008	Na+	2.56072	-0.4733	-76.9825	(null)	Stable		na_095	K+	0.750212	65.1333	-123.517	(null)	Stable		na_306	SO42-	3.25	46.4914	-84.4214	(null)	(null)		na_294	Cl-
oc_061	TDS	50.5445	-38.46	176.699	(null)	(null)		na_242	Ca2+	5.85946	38.5307	-77.8136	(null)	Stable		oc_003	Mg2+	1.87824	-37.31	142.36	(null)	Stable		na_322	Na+	2.57887	64.8454	-147.704	(null)	Stable		as_056	K+	0.750942	32.9853	132.928	(null)	Stable		oc_001	SO42-	3.35	-41.8358	171.699	(null)	(null)		na_286	Cl-
na_269	TDS	52.0625	39.3666	-121.647	(null)	(null)		oc_067	Ca2+	6.11805	-38.6833	176.067	(null)	(null)		as_085	Mg2+	1.90078	23.18	114.28	(null)	(null)		as_088	Na+	2.63939	23.0692	112.45	(null)	Stable		na_236	K+	0.759534	55.0719	-118.805	(null)	Stable		as_043	SO42-	3.36187	12.3583	107.934	(null)	(null)		na_287	Cl-
na_306	TDS	53.25	46.4914	-84.4214	(null)	(null)		as_024	Ca2+	6.14932	15.57	103.823	(null)	(null)		oc_069	Mg2+	1.90231	-38.9444	175.189	(null)	(null)		oc_052	Na+	2.64287	-36.88	147.06	(null)	Stable		na_231	K+	0.770053	59.1139	-112.426	(null)	Stable		as_012	SO42-	3.4412	5.7625	102.15	(null)	(null)		na_292	Cl-
na_271	TDS	53.2904	39.1444	-121.576	(null)	(null)		sa_032	Ca2+	6.24524	-30.2494	-57.6128	(null)	(null)		oc_056	Mg2+	1.92065	-36.72	146.95	(null)	Stable		as_038	Na+	2.74627	17.0717	104.985	(null)	(null)		as_036	K+	0.771373	18.53	102.553	(null)	Stable		oc_012	SO42-	3.4688	-36.47	145.94	(null)	Stable		na_297	Cl-
sa_005	TDS	53.5861	-8.73667	-63.9203	(null)	Stable		oc_039	Ca2+	6.30614	-36.53	147.45	(null)	(null)		oc_062	Mg2+	1.97385	-39.8108	175.808	(null)	(null)		oc_042	Na+	2.80993	-36.9472	147.606	(null)	Stable		na_230	K+	0.775863	58.4044	-116.128	(null)	Stable		as_042	SO42-	3.50657	12.61	107.929	(null)	(null)		eu_028	Cl-
oc_003	TDS	53.8696	-37.31	142.36	(null)	Stable		as_013	Ca2+	6.34892	35.395	136.964	(null)	Stable		as_084	Mg2+	2.02315	34.0981	134.426	(null)	Stable		oc_001	Na+	2.81667	-41.8358	171.699	(null)	(null)		na_097	K+	0.776531	60.2431	-123.479	(null)	Stable		oc_065	SO42-	3.67286	-37.66	148.36	(null)	Stable		eu_034	Cl-
as_056	TDS	54.0166	32.9853	132.928	(null)	Stable		oc_068	Ca2+	6.36364	-38.665	176.082	(null)	(null)		as_001	Mg2+	2.02984	52.5558	136.5	(null)	Stable		eu_027	Na+	2.81954	47.3844	9.64222	(null)	Increasing		sa_035	K+	0.778085	8.14319	-63.6074	(null)	Stable		eu_026	SO42-	3.96729	66.0022	22	(null)	Stable		eu_014	Cl-
oc_025	TDS	55.5685	-37.02	145.1	(null)	Stable		na_104	Ca2+	6.39438	42.6458	-71.2989	(null)	Stable		oc_055	Mg2+	2.07098	-36.35	146.32	(null)	Stable		na_075	Na+	2.83718	49.3875	-121.45	(null)	Stable		oc_062	K+	0.781538	-39.8108	175.808	(null)	(null)		oc_024	SO42-	4.05217	-36.61	145.22	(null)	Stable		na_098	Cl-
as_085	TDS	55.8548	23.18	114.28	(null)	Stable		af_015	Ca2+	6.40206	9.68917	-1.09194	(null)	(null)		na_296	Mg2+	2.20474	54.6303	-128.428	(null)	(null)		sa_031	Na+	2.95738	-31.3831	-57.98	(null)	(null)		na_269	K+	0.785	39.3666	-121.647	(null)	(null)		as_030	SO42-	4.28517	19.9225	99.85	(null)	Stable		na_099	Cl-
as_001	TDS	55.9543	52.5558	136.5	(null)	(null)		as_014	Ca2+	6.65926	35.2794	136.719	(null)	Stable		oc_054	Mg2+	2.23145	-36.16	146.23	(null)	Stable		as_041	Na+	2.97119	15.4025	105.818	(null)	Stable		oc_021	K+	0.803646	-37.29	145.82	(null)	Stable		as_015	SO42-	4.35292	68.75	161.3	(null)	Stable		as_078	Cl-
oc_063	TDS	56.9954	-37.51	148.54	(null)	Stable		na_008	Ca2+	6.85673	46.9393	-123.314	(null)	Increasing		sa_010	Mg2+	2.24714	-4.25	-69.9333	(null)	Stable		na_049	Na+	2.99176	48.4007	-115.319	(null)	Increasing		na_102	K+	0.822202	61.6086	-149.073	(null)	Stable		na_008	SO42-	4.52592	46.9393	-123.314	(null)	Increasing		na_151	Cl-
na_268	TDS	57.5746	39.5216	-121.548	(null)	Decreasing		sa_005	Ca2+	7.26557	-8.73667	-63.9203	(null)	Increasing		na_083	Mg2+	2.27236	42.9356	-73.6517	(null)	(null)		oc_028	Na+	3.05688	-36.25	147.02	(null)	Stable		na_295	K+	0.832407	44.0623	-123.883	(null)	Stable		as_036	SO42-	4.5292	18.53	102.553	(null)	Stable		na_158	Cl-
oc_069	TDS	58.0485	-38.9444	175.189	(null)	(null)		sa_029	Ca2+	7.33	-25.2833	-57.6667	(null)	(null)		na_008	Mg2+	2.31012	46.9393	-123.314	(null)	Increasing		as_086	Na+	3.13687	24.17	110.8	(null)	(null)		eu_010	K+	0.844583	59.5883	11.0967	(null)	Stable		na_045	SO42-	4.69457	49.0012	-114.476	(null)	Decreasing		na_138	Cl-
na_002	TDS	59.3105	44.9536	-65.0025	(null)	Increasing		sa_008	Ca2+	7.59425	-0.4733	-76.9825	(null)	Stable		sa_007	Mg2+	2.36575	-4.47028	-77.5481	(null)	Stable		na_063	Na+	3.19402	60.6711	-144.747	(null)	Stable		na_323	K+	0.855	67.634	-139.7	(null)	(null)		as_053	SO42-	5.15354	34.4369	132.491	(null)	Stable		na_153	Cl-
na_008	TDS	59.3827	46.9393	-123.314	(null)	Increasing		na_064	Ca2+	7.66866	67.2289	-115.888	(null)	Stable		af_015	Mg2+	2.37292	9.68917	-1.09194	(null)	(null)		as_040	Na+	3.27717	15.3597	105.832	(null)	(null)		as_084	K+	0.864872	34.0981	134.426	(null)	Decreasing		as_040	SO42-	5.37977	15.3597	105.832	(null)	(null)		na_154	Cl-
na_296	TDS	62.5	54.6303	-128.428	(null)	(null)		oc_069	Ca2+	7.74615	-38.9444	175.189	(null)	(null)		sa_031	Mg2+	2.3756	-31.3831	-57.98	(null)	(null)		as_089	Na+	3.30642	23.4729	111.298	(null)	(null)		sa_033	K+	0.873315	4.98611	-54.4367	(null)	Stable		eu_010	SO42-	5.50046	59.5883	11.0967	(null)	Stable		na_156	Cl-
na_083	TDS	63.4106	42.9356	-73.6517	(null)	(null)		oc_001	Ca2+	8.025	-41.8358	171.699	(null)	(null)		sa_039	Mg2+	2.38	-22.5364	-44.175	(null)	(null)		oc_056	Na+	3.34464	-36.72	146.95	(null)	Stable		as_035	K+	0.876289	18.135	102.622	(null)	(null)		sa_013	SO42-	5.575	-13.5586	-55.2681	(null)	(null)		na_164	Cl-
na_009	TDS	64.3705	36.7703	-77.1664	(null)	Increasing		oc_044	Ca2+	8.05789	-34.84	143.34	(null)	Stable		as_087	Mg2+	2.42741	24.78	110.48	(null)	(null)		na_074	Na+	3.34758	52.5296	-122.442	(null)	Stable		na_308	K+	0.883333	57.4803	-131.75	(null)	(null)		na_301	SO42-	5.84167	47.2486	-68.6056	(null)	(null)		na_165	Cl-
as_019	TDS	65.0242	32.4578	130.657	(null)	Stable		na_269	Ca2+	8.25	39.3666	-121.647	(null)	(null)		sa_005	Mg2+	2.44857	-8.73667	-63.9203	(null)	Increasing		na_269	Na+	3.35	39.3666	-121.647	(null)	(null)		na_094	K+	0.885109	61.8687	-158.114	(null)	Decreasing		na_242	SO42-	5.84472	38.5307	-77.8136	(null)	Stable		na_187	Cl-
oc_039	TDS	65.977	-36.53	147.45	(null)	(null)		oc_064	Ca2+	8.33333	-37.49	148.17	(null)	Stable		na_306	Mg2+	2.5	46.4914	-84.4214	(null)	Increasing		oc_020	Na+	3.38758	-37.33	146.13	(null)	Stable		oc_028	K+	0.895453	-36.25	147.02	(null)	Stable		na_091	SO42-	5.85279	60.4769	-151.082	(null)	Stable		na_035	Cl-
as_084	TDS	66.5626	34.0981	134.426	(null)	Stable		oc_066	Ca2+	8.50909	-37.9333	176.767	(null)	(null)		sa_002	Mg2+	2.57088	-4.12076	-70.0357	(null)	(null)		as_035	Na+	3.40323	18.135	102.622	(null)	(null)		as_053	K+	0.907011	34.4369	132.491	(null)	Decreasing		oc_069	SO42-	5.95385	-38.9444	175.189	(null)	(null)		na_034	Cl-
oc_064	TDS	71.0143	-37.49	148.17	(null)	Stable		na_268	Ca2+	8.98701	39.5216	-121.548	(null)	Stable		oc_068	Mg2+	2.59909	-38.665	176.082	(null)	(null)		na_242	Na+	3.44923	38.5307	-77.8136	(null)	Increasing		na_268	K+	0.911644	39.5216	-121.548	(null)	Stable		oc_067	SO42-	6.04821	-38.6833	176.067	(null)	(null)		eu_033	Cl-
na_003	TDS	71.1786	30.7008	-84.8592	(null)	Increasing		oc_065	Ca2+	9.08683	-37.66	148.36	(null)	Stable		oc_067	Mg2+	2.61331	-38.6833	176.067	(null)	(null)		as_002	Na+	3.45124	26.1937	91.737	(null)	(null)		as_038	K+	0.924435	17.0717	104.985	(null)	(null)		oc_022	SO42-	6.15807	-36.38	145.39	(null)	Stable		na_293	Cl-
na_004	TDS	71.9894	29.9492	-85.0156	(null)	(null)		as_056	Ca2+	9.21871	32.9853	132.928	(null)	Stable		na_309	Mg2+	2.66506	62.7673	-149.693	(null)	Increasing		sa_032	Na+	3.56506	-30.2494	-57.6128	(null)	(null)		na_091	K+	0.93796	60.4769	-151.082	(null)	Stable		na_120	SO42-	6.175	41.7792	-100.525	(null)	(null)		sa_015	Cl-
oc_008	TDS	73.997	-39.075	177.129	(null)	(null)		af_003	Ca2+	9.48694	-31.8603	18.6875	(null)	Stable		sa_032	Mg2+	2.67262	-30.2494	-57.6128	(null)	(null)		na_321	Na+	3.58167	41.0499	-123.674	(null)	Decreasing		eu_027	K+	0.954614	47.3844	9.64222	(null)	Increasing		as_041	SO42-	6.18198	15.4025	105.818	(null)	Stable		oc_002	Cl-
na_061	TDS	74.7903	41.9872	-72.6058	(null)	Increasing		oc_019	Ca2+	9.57232	-28.71	150.93	(null)	(null)		na_300	Mg2+	2.76543	46.2162	-67.7279	(null)	(null)		as_039	Na+	3.58246	16.185	105.317	(null)	(null)		na_002	K+	0.966094	44.9536	-65.0025	(null)	Increasing		as_019	SO42-	6.27567	32.4578	130.657	(null)	Stable		eu_038	Cl-
eu_019	TDS	75.1224	59.8333	30.5	(null)	Stable		sa_024	Ca2+	9.575	-25.3667	-57.65	(null)	(null)		oc_058	Mg2+	2.83974	-28.49	149.48	(null)	(null)		as_087	Na+	3.62536	24.78	110.48	(null)	(null)		oc_025	K+	0.973217	-37.02	145.1	(null)	Stable		na_321	SO42-	6.34285	41.0499	-123.674	(null)	Stable		eu_039	Cl-
oc_068	TDS	76.2218	-38.665	176.082	(null)	(null)		na_091	Ca2+	9.64945	60.4769	-151.082	(null)	Stable		na_093	Mg2+	2.85424	61.5045	-149.033	(null)	Stable		as_016	Na+	3.71226	68.7189	158.799	(null)	Stable		oc_049	K+	0.977812	-37.41	145.56	(null)	Increasing		sa_014	SO42-	6.55	-9.63917	-56.0144	(null)	(null)		na_129	Cl-
na_104	TDS	76.4122	42.6458	-71.2989	(null)	Increasing		na_002	Ca2+	9.73903	44.9536	-65.0025	(null)	Stable		oc_063	Mg2+	2.91584	-37.51	148.54	(null)	Decreasing		na_230	Na+	3.76871	58.4044	-116.128	(null)	Stable		na_073	K+	0.985613	39.6249	-123.341	(null)	Decreasing		oc_062	SO42-	6.64615	-39.8108	175.808	(null)	(null)		na_084	Cl-
na_310	TDS	76.7	62.3544	-150.012	(null)	Stable		eu_018	Ca2+	9.84444	42.3453	-7.86944	(null)	(null)		as_015	Mg2+	2.94853	68.75	161.3	(null)	Increasing		na_268	Na+	3.81129	39.5216	-121.548	(null)	Decreasing		oc_010	K+	0.996068	-37.31	145.71	(null)	Increasing		na_300	SO42-	6.70248	46.2162	-67.7279	(null)	(null)		na_229	Cl-
na_225	TDS	76.7391	35.4289	-77.5831	(null)	(null)		as_029	Ca2+	10.496	16.9567	104.508	(null)	Stable		oc_064	Mg2+	2.971	-37.49	148.17	(null)	Stable		na_231	Na+	3.90849	59.1139	-112.426	(null)	Stable		na_199	K+	1.0056	37.0198	-88.2806	(null)	Stable		af_013	SO42-	6.75	-6.715	38.6986	(null)	(null)		na_143	Cl-
oc_067	TDS	76.9764	-38.6833	176.067	(null)	(null)		na_301	Ca2+	10.7368	47.2486	-68.6056	(null)	(null)		oc_025	Mg2+	3.00178	-37.02	145.1	(null)	Stable		na_083	Na+	3.97949	42.9356	-73.6517	(null)	(null)		sa_007	K+	1.02468	-4.47028	-77.5481	(null)	Stable		as_039	SO42-	6.81514	16.185	105.317	(null)	(null)		na_109	Cl-
na_226	TDS	77.1812	35.8944	-77.5331	(null)	(null)		as_020	Ca2+	10.7569	38.4861	141.278	(null)	(null)		as_020	Mg2+	3.0062	38.4861	141.278	(null)	(null)		oc_010	Na+	4.01981	-37.31	145.71	(null)	Stable		as_013	K+	1.03316	35.395	136.964	(null)	Stable		oc_068	SO42-	6.83636	-38.665	176.082	(null)	(null)		na_171	Cl-
oc_062	TDS	78.8015	-39.8108	175.808	(null)	(null)		as_030	Ca2+	11.0025	19.9225	99.85	(null)	Stable		na_063	Mg2+	3.05648	60.6711	-144.747	(null)	Stable		as_001	Na+	4.04881	52.5558	136.5	(null)	(null)		na_234	K+	1.03656	59.8694	-111.586	(null)	Stable		as_026	SO42-	6.92189	15.7817	104.136	(null)	Stable		oc_053	Cl-
as_020	TDS	79.6634	38.4861	141.278	(null)	(null)		as_040	Ca2+	11.0676	15.3597	105.832	(null)	(null)		as_016	Mg2+	3.08801	68.7189	158.799	(null)	Stable		na_095	Na+	4.09138	65.1333	-123.517	(null)	Stable		as_080	K+	1.03727	50.3914	103.892	(null)	Stable		as_013	SO42-	7.11261	35.395	136.964	(null)	Decreasing		oc_073	Cl-
na_274	TDS	82.0616	40.2886	-122.186	(null)	(null)		as_032	Ca2+	11.3813	15.24	105.25	(null)	Stable		na_319	Mg2+	3.175	31.6485	-95.7894	(null)	(null)		oc_021	Na+	4.13205	-37.29	145.82	(null)	Stable		af_002	K+	1.04003	-4.28	15.3	(null)	Stable		na_320	SO42-	7.11465	41.3035	-123.535	(null)	Decreasing		sa_009	Cl-
na_060	TDS	82.5281	46.1814	-123.182	(null)	Stable		oc_014	Ca2+	11.5494	-36.84	144.53	(null)	Stable		na_120	Mg2+	3.27356	41.7792	-100.525	(null)	Increasing		na_295	Na+	4.14778	44.0623	-123.883	(null)	Increasing		oc_055	K+	1.04177	-36.35	146.32	(null)	Stable		as_056	SO42-	7.17979	32.9853	132.928	(null)	Stable		na_089	Cl-
as_016	TDS	83.691	68.7189	158.799	(null)	Stable		as_019	Ca2+	11.583	32.4578	130.657	(null)	Stable		eu_019	Mg2+	3.38114	59.8333	30.5	(null)	Stable		oc_039	Na+	4.16431	-36.53	147.45	(null)	(null)		as_041	K+	1.05222	15.4025	105.818	(null)	(null)		na_003	SO42-	7.3125	30.7008	-84.8592	(null)	(null)		as_005	Cl-
na_223	TDS	84.3168	35.2581	-77.5858	(null)	(null)		na_083	Ca2+	11.7719	42.9356	-73.6517	(null)	(null)		as_086	Mg2+	3.43936	24.17	110.8	(null)	(null)		as_043	Na+	4.29621	12.3583	107.934	(null)	(null)		na_232	K+	1.05233	56.1261	-120.056	(null)	Increasing		as_045	SO42-	7.38042	12	105.467	(null)	(null)		na_101	Cl-
na_093	TDS	85.4466	61.5045	-149.033	(null)	Increasing		na_273	Ca2+	11.7774	38.4556	-121.502	(null)	Stable		na_268	Mg2+	3.47158	39.5216	-121.548	(null)	Stable		sa_039	Na+	4.43611	-22.5364	-44.175	(null)	(null)		na_100	K+	1.07413	61.8181	-120.79	(null)	Stable		as_035	SO42-	7.38428	18.135	102.622	(null)	(null)		af_014	Cl-
na_285	TDS	86	34.2444	-80.6542	(null)	(null)		eu_019	Ca2+	11.8162	59.8333	30.5	(null)	Increasing		oc_012	Mg2+	3.5146	-36.47	145.94	(null)	Stable		sa_007	Na+	4.44003	-4.47028	-77.5481	(null)	Stable		oc_008	K+	1.078	-39.075	177.129	(null)	(null)		sa_037	SO42-	7.405	-12.5878	-39	(null)	(null)		na_096	Cl-
eu_017	TDS	86.8038	63.6306	49.4528	(null)	Stable		as_085	Ca2+	11.9557	23.18	114.28	(null)	(null)		na_199	Mg2+	3.73059	37.0198	-88.2806	(null)	Stable		as_042	Na+	4.6048	12.61	107.929	(null)	(null)		as_019	K+	1.08189	32.4578	130.657	(null)	Decreasing		oc_008	SO42-	7.42	-39.075	177.129	(null)	(null)		na_219	Cl-
oc_012	TDS	87.6914	-36.47	145.94	(null)	Stable		as_084	Ca2+	12.0351	34.0981	134.426	(null)	Stable		na_075	Mg2+	3.74428	49.3875	-121.45	(null)	Stable		as_084	Na+	4.66938	34.0981	134.426	(null)	Stable		as_081	K+	1.09397	52.0564	106.667	(null)	Stable		na_302	SO42-	7.48375	45.9505	-66.8691	(null)	(null)		as_015	Cl-
na_309	TDS	88.4055	62.7673	-149.693	(null)	Stable		oc_057	Ca2+	12.1137	-29.39	151.23	(null)	(null)		na_064	Mg2+	3.81656	67.2289	-115.888	(null)	Stable		as_056	Na+	4.71116	32.9853	132.928	(null)	(null)		na_060	K+	1.09683	46.1814	-123.182	(null)	Stable		oc_015	SO42-	7.49862	-37.01	144.54	(null)	Stable		na_045	Cl-
na_063	TDS	88.7004	60.6711	-144.747	(null)	Stable		as_031	Ca2+	12.2564	15.2217	104.861	(null)	Stable		na_269	Mg2+	3.9	39.3666	-121.647	(null)	(null)		oc_049	Na+	4.92371	-37.41	145.56	(null)	Stable		na_310	K+	1.1125	62.3544	-150.012	(null)	(null)		eu_004	SO42-	7.52781	60.5833	17.45	(null)	Decreasing		na_050	Cl-
na_320	TDS	89.9103	41.3035	-123.535	(null)	Decreasing		na_142	Ca2+	12.5	38.1154	-83.5432	(null)	(null)		na_087	Mg2+	3.93232	42.7522	-73.6894	(null)	Increasing		as_045	Na+	4.95677	12	105.467	(null)	(null)		as_014	K+	1.13824	35.2794	136.719	(null)	Stable		na_296	SO42-	7.56838	54.6303	-128.428	(null)	Stable		na_001	Cl-
na_076	TDS	91.9104	52.99	-119.01	(null)	Stable		as_033	Ca2+	12.5198	15.335	104.162	(null)	Stable		na_142	Mg2+	3.95	38.1154	-83.5432	(null)	(null)		na_062	Na+	4.97923	61.4651	-144.458	(null)	Stable		oc_064	K+	1.15568	-37.49	148.17	(null)	Decreasing		as_014	SO42-	7.8	35.2794	136.719	(null)	Stable		na_010	Cl-
na_043	TDS	92.2555	49.1769	-117.718	(null)	Stable		as_083	Ca2+	12.539	34.8	135.633	(null)	Stable		as_082	Mg2+	3.95389	67.48	86.5019	(null)	Stable		na_309	Na+	5.02326	62.7673	-149.693	(null)	Increasing		oc_063	K+	1.1614	-37.51	148.54	(null)	Stable		na_273	SO42-	7.82612	38.4556	-121.502	(null)	Decreasing		na_289	Cl-
na_272	TDS	92.4583	39.2142	-121.999	(null)	(null)		as_041	Ca2+	12.5681	15.4025	105.818	(null)	Stable		na_062	Mg2+	3.99074	61.4651	-144.458	(null)	Stable		as_019	Na+	5.04817	32.4578	130.657	(null)	Stable		oc_024	K+	1.16822	-36.61	145.22	(null)	Stable		as_023	SO42-	7.84693	16.4933	102.128	(null)	Stable		na_323	Cl-
na_217	TDS	92.4747	31.5467	-87.5125	(null)	(null)		oc_008	Ca2+	12.78	-39.075	177.129	(null)	(null)		na_060	Mg2+	4.08751	46.1814	-123.182	(null)	Stable		eu_017	Na+	5.05639	63.6306	49.4528	(null)	Stable		oc_054	K+	1.16901	-36.16	146.23	(null)	Stable		sa_010	SO42-	7.8524	-4.25	-69.9333	(null)	Stable		na_064	Cl-
as_082	TDS	92.4795	67.48	86.5019	(null)	Decreasing		oc_030	Ca2+	12.7919	-36.98	143.96	(null)	Stable		as_057	Mg2+	4.09491	36.1806	139.475	(null)	Stable		eu_019	Na+	5.21863	59.8333	30.5	(null)	Stable		na_087	K+	1.18333	42.7522	-73.6894	(null)	(null)		sa_039	SO42-	7.90146	-22.5364	-44.175	(null)	(null)		na_296	Cl-
na_211	TDS	92.5969	32.4431	-90.9142	(null)	Stable		as_036	Ca2+	12.8087	18.53	102.553	(null)	Stable		na_043	Mg2+	4.21355	49.1769	-117.718	(null)	Increasing		na_008	Na+	5.38476	46.9393	-123.314	(null)	Increasing		na_273	K+	1.23848	38.4556	-121.502	(null)	Stable		eu_018	SO42-	7.92083	42.3453	-7.86944	(null)	(null)		na_097	Cl-
na_086	TDS	93.1704	42.7886	-73.6744	(null)	(null)		as_016	Ca2+	12.8554	68.7189	158.799	(null)	Stable		na_198	Mg2+	4.27451	35.0115	-85.6975	(null)	Increasing		na_325	Na+	5.45237	63.388	-143.749	(null)	Decreasing		as_088	K+	1.2415	23.0692	112.45	(null)	Increasing		as_032	SO42-	7.9944	15.24	105.25	(null)	Increasing		na_076	Cl-
na_321	TDS	93.3152	41.0499	-123.674	(null)	Decreasing		as_039	Ca2+	13.0101	16.185	105.317	(null)	(null)		na_197	Mg2+	4.378	35.0868	-85.2784	(null)	Increasing		as_013	Na+	5.54771	35.395	136.964	(null)	Stable		na_235	K+	1.24825	55.7156	-117.622	(null)	Stable		na_050	SO42-	8.24328	50.8856	-116.043	(null)	Stable		sa_008	Cl-
oc_024	TDS	94.1258	-36.61	145.22	(null)	Stable		na_320	Ca2+	13.1641	41.3035	-123.535	(null)	Stable		na_282	Mg2+	4.39	34.1083	-117.101	(null)	(null)		na_300	Na+	5.73671	46.2162	-67.7279	(null)	(null)		sa_010	K+	1.26964	-4.25	-69.9333	(null)	Stable		sa_002	SO42-	8.24689	-4.12076	-70.0357	(null)	(null)		na_328	Cl-
na_273	TDS	96.6149	38.4556	-121.502	(null)	Stable		as_037	Ca2+	13.2101	17.8667	103.774	(null)	(null)		as_002	Mg2+	4.41748	26.1937	91.737	(null)	(null)		as_080	Na+	5.75636	50.3914	103.892	(null)	Stable		oc_065	K+	1.27617	-37.66	148.36	(null)	Stable		eu_045	SO42-	8.24725	55.6033	-2.77861	(null)	Stable		na_105	Cl-
na_198	TDS	97.5482	35.0115	-85.6975	(null)	Increasing		as_015	Ca2+	13.2177	68.75	161.3	(null)	Increasing		na_074	Mg2+	4.44518	52.5296	-122.442	(null)	Stable		na_060	Na+	5.84274	46.1814	-123.182	(null)	Stable		sa_008	K+	1.27962	-0.4733	-76.9825	(null)	Stable		as_029	SO42-	8.24895	16.9567	104.508	(null)	Stable		sa_035	Cl-
na_065	TDS	97.9239	40.2217	-74.7783	(null)	Increasing		na_306	Ca2+	13.2833	46.4914	-84.4214	(null)	Stable		eu_013	Mg2+	4.44806	47.8833	1.91667	(null)	Stable		na_102	Na+	5.87784	61.6086	-149.073	(null)	Decreasing		na_328	K+	1.29832	64.7894	-141.198	(null)	Stable		na_237	SO42-	8.28649	30.7932	-89.8209	(null)	Increasing		na_059	Cl-
af_012	TDS	98.9795	5.11	-1.61444	(null)	(null)		eu_017	Ca2+	13.5012	63.6306	49.4528	(null)	Stable		sa_029	Mg2+	4.5	-25.2833	-57.6667	(null)	(null)		na_236	Na+	5.92586	55.0719	-118.805	(null)	Stable		na_320	K+	1.3079	41.3035	-123.535	(null)	Decreasing		oc_050	SO42-	8.3	-35	148.583	(null)	(null)		na_094	Cl-
na_199	TDS	99.2067	37.0198	-88.2806	(null)	Stable		na_003	Ca2+	13.5764	30.7008	-84.8592	(null)	Stable		oc_039	Mg2+	4.62155	-36.53	147.45	(null)	(null)		na_142	Na+	6	38.1154	-83.5432	(null)	(null)		as_042	K+	1.31313	12.61	107.929	(null)	(null)		na_075	SO42-	8.31511	49.3875	-121.45	(null)	Stable		sa_005	Cl-
na_197	TDS	99.8521	35.0868	-85.2784	(null)	Stable		af_001	Ca2+	14.0577	-34.0658	20.4042	(null)	(null)		as_025	Mg2+	4.62226	17.1167	105.8	(null)	Stable		as_030	Na+	6.00054	19.9225	99.85	(null)	Increasing		as_043	K+	1.31793	12.3583	107.934	(null)	(null)		as_031	SO42-	8.36463	15.2217	104.861	(null)	Increasing		na_043	Cl-
na_142	TDS	101	38.1154	-83.5432	(null)	Stable		sa_017	Ca2+	14.1182	-1.71667	-79.9933	(null)	(null)		eu_017	Mg2+	4.63907	63.6306	49.4528	(null)	Stable		af_009	Na+	6.02146	-30.8306	26.9214	(null)	(null)		af_009	K+	1.3184	-30.8306	26.9214	(null)	(null)		na_308	SO42-	8.475	57.4803	-131.75	(null)	(null)		af_002	Cl-
oc_065	TDS	101.447	-37.66	148.36	(null)	Stable		na_296	Ca2+	14.3229	54.6303	-128.428	(null)	Stable		as_052	Mg2+	4.66545	56.5686	84.9	(null)	Stable		as_014	Na+	6.02337	35.2794	136.719	(null)	Stable		na_291	K+	1.326	49.7067	-112.863	(null)	Stable		eu_017	SO42-	8.53689	63.6306	49.4528	(null)	Increasing		na_091	Cl-
sa_010	TDS	103.162	-4.25	-69.9333	(null)	Increasing		na_060	Ca2+	14.4762	46.1814	-123.182	(null)	Stable		oc_066	Mg2+	4.67182	-37.9333	176.767	(null)	(null)		as_053	Na+	6.0869	34.4369	132.491	(null)	Stable		na_322	K+	1.33304	64.8454	-147.704	(null)	Stable		na_047	SO42-	8.62883	45.5876	-120.409	(null)	Stable		na_120	Cl-
as_022	TDS	104.546	70.6667	127.333	(null)	Stable		oc_062	Ca2+	14.7308	-39.8108	175.808	(null)	(null)		na_102	Mg2+	4.67592	61.6086	-149.073	(null)	Stable		na_003	Na+	6.21875	30.7008	-84.8592	(null)	(null)		na_080	K+	1.35167	37.3738	-121.933	(null)	(null)		na_282	SO42-	8.77	34.1083	-117.101	(null)	(null)		na_042	Cl-
na_095	TDS	104.646	65.1333	-123.517	(null)	(null)		af_013	Ca2+	15.3067	-6.715	38.6986	(null)	(null)		na_208	Mg2+	4.79387	43.7525	-101.525	(null)	(null)		as_023	Na+	6.26686	16.4933	102.128	(null)	Stable		as_055	K+	1.36912	4.38528	101.2	(null)	Stable		af_009	SO42-	8.90144	-30.8306	26.9214	(null)	(null)		as_036	Cl-
sa_002	TDS	105.336	-4.12076	-70.0357	(null)	(null)		na_065	Ca2+	15.3088	40.2217	-74.7783	(null)	Increasing		as_088	Mg2+	4.84667	23.0692	112.45	(null)	Stable		as_082	Na+	6.29611	67.48	86.5019	(null)	Stable		sa_002	K+	1.37064	-4.12076	-70.0357	(null)	(null)		na_060	SO42-	8.95093	46.1814	-123.182	(null)	Stable		na_288	Cl-
na_062	TDS	105.421	61.4651	-144.458	(null)	Stable		as_045	Ca2+	15.3694	12	105.467	(null)	(null)		as_089	Mg2+	4.85336	23.4729	111.298	(null)	(null)		oc_062	Na+	6.31538	-39.8108	175.808	(null)	(null)		sa_031	K+	1.37101	-31.3831	-57.98	(null)	(null)		as_088	SO42-	9.14015	23.0692	112.45	(null)	Increasing		na_322	Cl-
na_322	TDS	105.894	64.8454	-147.704	(null)	Stable		af_012	Ca2+	15.6663	5.11	-1.61444	(null)	(null)		af_012	Mg2+	4.9875	5.11	-1.61444	(null)	(null)		oc_055	Na+	6.35276	-36.35	146.32	(null)	Stable		na_104	K+	1.37156	42.6458	-71.2989	(null)	Increasing		as_001	SO42-	9.35568	52.5558	136.5	(null)	Stable		na_269	Cl-
na_044	TDS	107.361	45.61	-121.17	(null)	Stable		na_310	Ca2+	15.6929	62.3544	-150.012	(null)	Stable		na_323	Mg2+	5.14125	67.634	-139.7	(null)	(null)		na_199	Na+	6.53151	37.0198	-88.2806	(null)	Stable		oc_039	K+	1.37772	-36.53	147.45	(null)	(null)		as_038	SO42-	9.39212	17.0717	104.985	(null)	(null)		eu_026	Cl-
na_239	TDS	108.571	39.4475	-78.6542	(null)	(null)		as_026	Ca2+	15.6956	15.7817	104.136	(null)	Stable		na_065	Mg2+	5.15599	40.2217	-74.7783	(null)	Stable		na_234	Na+	6.58322	59.8694	-111.586	(null)	Stable		as_040	K+	1.38349	15.3597	105.832	(null)	(null)		na_056	SO42-	9.47708	45.9029	-119.327	(null)	(null)		sa_043	Cl-
na_094	TDS	109.661	61.8687	-158.114	(null)	Increasing		as_035	Ca2+	15.7409	18.135	102.622	(null)	(null)		na_209	Mg2+	5.21735	43.7483	-99.5565	(null)	Stable		as_025	Na+	6.60075	17.1167	105.8	(null)	Stable		na_266	K+	1.39465	38.5085	-122.928	(null)	Stable		na_074	SO42-	9.53165	52.5296	-122.442	(null)	Stable		as_040	Cl-
oc_058	TDS	110.099	-28.49	149.48	(null)	(null)		na_254	Ca2+	15.8385	18.2407	-66.0092	(null)	Increasing		na_172	Mg2+	5.23388	42.7397	-98.2228	(null)	Stable		oc_064	Na+	6.61538	-37.49	148.17	(null)	Stable		na_065	K+	1.40398	40.2217	-74.7783	(null)	Decreasing		na_059	SO42-	9.77571	49.02	-117.6	(null)	Stable		na_232	Cl-
sa_007	TDS	110.973	-4.47028	-77.5481	(null)	Increasing		na_095	Ca2+	16.7777	65.1333	-123.517	(null)	Stable		oc_024	Mg2+	5.32144	-36.61	145.22	(null)	Stable		na_002	Na+	6.66797	44.9536	-65.0025	(null)	Increasing		na_005	K+	1.41309	54.7222	-113.286	(null)	Stable		sa_007	SO42-	9.87227	-4.47028	-77.5481	(null)	Stable		na_306	Cl-
na_299	TDS	111.107	45.4069	-92.6469	(null)	Stable		na_308	Ca2+	16.8417	57.4803	-131.75	(null)	(null)		as_064	Mg2+	5.38257	31.98	120.88	(null)	(null)		na_310	Na+	6.73958	62.3544	-150.012	(null)	(null)		na_282	K+	1.42	34.1083	-117.101	(null)	(null)		na_043	SO42-	10.1953	49.1769	-117.718	(null)	Stable		na_069	Cl-
na_073	TDS	111.97	39.6249	-123.341	(null)	Stable		na_075	Ca2+	17.0707	49.3875	-121.45	(null)	Decreasing		na_044	Mg2+	5.45491	45.61	-121.17	(null)	Stable		na_237	Na+	6.81579	30.7932	-89.8209	(null)	Increasing		as_048	K+	1.42418	15.3183	105.5	(null)	Stable		oc_044	SO42-	10.246	-34.84	143.34	(null)	Stable		na_231	Cl-
na_001	TDS	114.028	60.12	-137.97	(null)	(null)		oc_033	Ca2+	17.0744	-37.1	144.05	(null)	Stable		eu_043	Mg2+	5.46214	51.4289	-0.317222	(null)	Stable		na_120	Na+	6.98625	41.7792	-100.525	(null)	(null)		eu_041	K+	1.42479	64.1431	41.9222	(null)	Stable		sa_005	SO42-	10.3493	-8.73667	-63.9203	(null)	Stable		oc_052	Cl-
na_048	TDS	114.891	48.905	-116.402	(null)	Stable		as_082	Ca2+	17.1719	67.48	86.5019	(null)	Stable		na_322	Mg2+	5.477	64.8454	-147.704	(null)	Stable		na_198	Na+	7.07621	35.0115	-85.6975	(null)	Stable		na_197	K+	1.43208	35.0868	-85.2784	(null)	Increasing		na_053	SO42-	10.715	46.7585	-118.149	(null)	Increasing		na_236	Cl-
oc_022	TDS	115.259	-36.38	145.39	(null)	Decreasing		as_022	Ca2+	17.1807	70.6667	127.333	(null)	Increasing		as_081	Mg2+	5.48265	52.0564	106.667	(null)	Stable		oc_069	Na+	7.1	-38.9444	175.189	(null)	(null)		na_198	K+	1.4493	35.0115	-85.6975	(null)	Stable		na_002	SO42-	10.8505	44.9536	-65.0025	(null)	Stable		na_093	Cl-
na_025	TDS	115.386	38.5292	-107.648	(null)	(null)		na_076	Ca2+	17.9389	52.99	-119.01	(null)	Decreasing		oc_022	Mg2+	5.57302	-36.38	145.39	(null)	Decreasing		as_081	Na+	7.13774	52.0564	106.667	(null)	Stable		as_039	K+	1.46228	16.185	105.317	(null)	(null)		as_024	SO42-	11.0529	15.57	103.823	(null)	(null)		na_301	Cl-
af_013	TDS	116.405	-6.715	38.6986	(null)	(null)		na_321	Ca2+	18.0204	41.0499	-123.674	(null)	Stable		sa_024	Mg2+	5.575	-25.3667	-57.65	(null)	(null)		as_064	Na+	7.15277	31.98	120.88	(null)	(null)		na_082	K+	1.46667	42.2319	-73.3547	(null)	Stable		oc_019	SO42-	11.1395	-28.71	150.93	(null)	(null)		sa_025	Cl-
na_046	TDS	118.608	43.8261	-111.904	(null)	(null)		sa_010	Ca2+	18.043	-4.25	-69.9333	(null)	Increasing		as_022	Mg2+	5.59081	70.6667	127.333	(null)	Increasing		na_197	Na+	7.19163	35.0868	-85.2784	(null)	Stable		as_025	K+	1.47798	17.1167	105.8	(null)	Stable		as_027	SO42-	11.1429	16.35	102.963	(null)	(null)		na_315	Cl-
na_087	TDS	119.85	42.7522	-73.6894	(null)	Stable		na_043	Ca2+	18.7114	49.1769	-117.718	(null)	Decreasing		eu_037	Mg2+	5.59475	43.6769	4.62861	(null)	(null)		sa_002	Na+	7.21247	-4.12076	-70.0357	(null)	(null)		sa_005	K+	1.48089	-8.73667	-63.9203	(null)	Increasing		oc_014	SO42-	11.3039	-36.84	144.53	(null)	Stable		na_268	Cl-
na_103	TDS	120.007	30.19	-92.5906	(null)	Stable		as_057	Ca2+	18.7384	36.1806	139.475	(null)	Stable		oc_019	Mg2+	5.67172	-28.71	150.93	(null)	(null)		as_049	Na+	7.25932	19.9389	102.211	(null)	Stable		na_307	K+	1.4942	45.0061	-74.7953	(null)	Increasing		na_104	SO42-	11.3898	42.6458	-71.2989	(null)	Decreasing		na_074	Cl-
na_218	TDS	120.138	31.7569	-88.125	(null)	(null)		as_050	Ca2+	18.9468	66.6194	66.55	(null)	Stable		as_050	Mg2+	5.67653	66.6194	66.55	(null)	Stable		as_046	Na+	7.26134	17.9281	102.62	(null)	Stable		na_044	K+	1.50216	45.61	-121.17	(null)	Stable		sa_029	SO42-	11.4	-25.2833	-57.6667	(null)	(null)		as_002	Cl-
as_057	TDS	120.299	36.1806	139.475	(null)	Stable		af_006	Ca2+	19.1261	-22.935	28.0042	(null)	Stable		eu_024	Mg2+	5.75757	46.1647	8.91139	(null)	Increasing		as_058	Na+	7.3	30.7781	117.635	(null)	(null)		as_087	K+	1.50797	24.78	110.48	(null)	(null)		as_084	SO42-	11.66	34.0981	134.426	(null)	Stable		oc_029	Cl-
na_328	TDS	121.196	64.7894	-141.198	(null)	Stable		na_309	Ca2+	19.2185	62.7673	-149.693	(null)	Increasing		na_251	Mg2+	6.07158	35.618	-106.324	(null)	Stable		na_073	Na+	7.35325	39.6249	-123.341	(null)	Stable		as_049	K+	1.51768	19.9389	102.211	(null)	Stable		as_050	SO42-	11.6652	66.6194	66.55	(null)	Increasing		na_298	Cl-
na_234	TDS	121.533	59.8694	-111.586	(null)	Stable		as_052	Ca2+	19.3187	56.5686	84.9	(null)	Decreasing		na_094	Mg2+	6.10383	61.8687	-158.114	(null)	Increasing		na_044	Na+	7.52014	45.61	-121.17	(null)	Stable		af_011	K+	1.522	-29.1616	23.6964	(null)	Increasing		as_087	SO42-	11.6948	24.78	110.48	(null)	(null)		na_075	Cl-
na_230	TDS	123.299	58.4044	-116.128	(null)	Stable		na_197	Ca2+	19.6925	35.0868	-85.2784	(null)	Stable		na_254	Mg2+	6.15625	18.2407	-66.0092	(null)	Stable		oc_008	Na+	7.54	-39.075	177.129	(null)	(null)		sa_032	K+	1.53223	-30.2494	-57.6128	(null)	(null)		as_022	SO42-	11.8151	70.6667	127.333	(null)	Decreasing		as_041	Cl-
na_045	TDS	124.048	49.0012	-114.476	(null)	Stable		na_198	Ca2+	19.7295	35.0115	-85.6975	(null)	Increasing		sa_017	Mg2+	6.2198	-1.71667	-79.9933	(null)	(null)		na_210	Na+	7.56929	43.1981	-90.4433	(null)	Stable		na_325	K+	1.54203	63.388	-143.749	(null)	Stable		sa_024	SO42-	12.25	-25.3667	-57.65	(null)	(null)		eu_021	Cl-
na_139	TDS	124.245	36.4267	-93.6208	(null)	Stable		oc_032	Ca2+	20.1397	-36.81	143.91	(null)	Stable		na_273	Mg2+	6.2417	38.4556	-121.502	(null)	Stable		na_155	Na+	7.74	43.027	-91.1726	(null)	(null)		na_003	K+	1.55625	30.7008	-84.8592	(null)	(null)		na_110	SO42-	12.2906	54.3542	-110.212	(null)	Stable		eu_004	Cl-
na_026	TDS	125.784	38.5175	-106.995	(null)	(null)		na_074	Ca2+	20.1571	52.5296	-122.442	(null)	Stable		oc_065	Mg2+	6.25965	-37.66	148.36	(null)	Stable		sa_010	Na+	7.85622	-4.25	-69.9333	(null)	Stable		eu_019	K+	1.566	59.8333	30.5	(null)	Stable		as_048	SO42-	12.3266	15.3183	105.5	(null)	Stable		eu_010	Cl-
as_025	TDS	127.671	17.1167	105.8	(null)	Stable		na_044	Ca2+	20.1706	45.61	-121.17	(null)	Stable		na_076	Mg2+	6.32553	52.99	-119.01	(null)	Stable		na_312	Na+	7.93979	40.2548	-76.8861	(null)	Stable		na_242	K+	1.57775	38.5307	-77.8136	(null)	Stable		as_065	SO42-	12.3459	30.6211	114.322	(null)	Increasing		as_055	Cl-
na_282	TDS	130.5	34.1083	-117.101	(null)	(null)		sa_002	Ca2+	20.1796	-4.12076	-70.0357	(null)	(null)		as_021	Mg2+	6.42634	72.3333	126.667	(null)	Stable		na_125	Na+	8.05278	40.287	-84.1499	(null)	(null)		as_045	K+	1.58281	12	105.467	(null)	(null)		as_086	SO42-	12.5676	24.17	110.8	(null)	(null)		sa_033	Cl-
na_082	TDS	132.642	42.2319	-73.3547	(null)	Stable		na_063	Ca2+	20.4192	60.6711	-144.747	(null)	Stable		eu_040	Mg2+	6.44614	48.8553	2.35451	(null)	Stable		as_048	Na+	8.06369	15.3183	105.5	(null)	Stable		as_047	K+	1.6075	17.3983	104.803	(null)	(null)		af_011	SO42-	12.928	-29.1616	23.6964	(null)	Stable		as_030	Cl-
na_231	TDS	132.642	59.1139	-112.426	(null)	Stable		af_011	Ca2+	20.6862	-29.1616	23.6964	(null)	Stable		na_051	Mg2+	6.45525	35.9264	-111.567	(null)	Stable		na_082	Na+	8.08357	42.2319	-73.3547	(null)	Stable		na_062	K+	1.61907	61.4651	-144.458	(null)	Decreasing		na_096	SO42-	12.9359	60.05	-128.9	(null)	Increasing		oc_056	Cl-
na_100	TDS	132.808	61.8181	-120.79	(null)	Stable		as_021	Ca2+	20.823	72.3333	126.667	(null)	Stable		na_234	Mg2+	6.4764	59.8694	-111.586	(null)	Increasing		na_240	Na+	8.11021	38.9294	-77.1172	(null)	Stable		as_086	K+	1.6249	24.17	110.8	(null)	(null)		na_266	SO42-	13.0733	38.5085	-122.928	(null)	Stable		oc_028	Cl-
na_300	TDS	132.883	46.2162	-67.7279	(null)	(null)		na_047	Ca2+	20.8514	45.5876	-120.409	(null)	Stable		na_127	Mg2+	6.49868	37.2694	-85.8881	(null)	Stable		na_100	Na+	8.18769	61.8181	-120.79	(null)	Increasing		oc_070	K+	1.66794	-37.78	145.61	(null)	Stable		as_033	SO42-	13.2143	15.335	104.162	(null)	Stable		na_230	Cl-
na_313	TDS	134.502	39.6579	-76.1742	(null)	Stable		na_199	Ca2+	21.0015	37.0198	-88.2806	(null)	Stable		na_232	Mg2+	6.61137	56.1261	-120.056	(null)	Stable		na_320	Na+	8.28526	41.3035	-123.535	(null)	Stable		oc_069	K+	1.66923	-38.9444	175.189	(null)	(null)		as_004	SO42-	13.2264	15.6708	100.112	(null)	(null)		as_038	Cl-
na_210	TDS	136.392	43.1981	-90.4433	(null)	Stable		oc_040	Ca2+	21.2126	-36.55	147.51	(null)	(null)		na_313	Mg2+	6.63852	39.6579	-76.1742	(null)	Stable		na_065	Na+	8.433	40.2217	-74.7783	(null)	Increasing		oc_040	K+	1.67073	-36.55	147.51	(null)	(null)		as_047	SO42-	13.2359	17.3983	104.803	(null)	(null)		as_043	Cl-
na_121	TDS	136.536	35.93	-87.7431	(null)	(null)		na_073	Ca2+	21.3052	39.6249	-123.341	(null)	Stable		as_004	Mg2+	6.69716	15.6708	100.112	(null)	Decreasing		oc_061	Na+	8.51818	-38.46	176.699	(null)	(null)		na_237	K+	1.70903	30.7932	-89.8209	(null)	Increasing		na_197	SO42-	13.2927	35.0868	-85.2784	(null)	Stable		as_012	Cl-
na_049	TDS	138.132	48.4007	-115.319	(null)	Stable		oc_013	Ca2+	21.9037	-36.33	144.7	(null)	Stable		na_073	Mg2+	6.69945	39.6249	-123.341	(null)	Stable		eu_037	Na+	8.65848	43.6769	4.62861	(null)	(null)		na_312	K+	1.71215	40.2548	-76.8861	(null)	Stable		na_199	SO42-	13.4072	37.0198	-88.2806	(null)	Increasing		sa_030	Cl-
na_312	TDS	138.237	40.2548	-76.8861	(null)	Stable		oc_015	Ca2+	21.9622	-37.01	144.54	(null)	Decreasing		na_320	Mg2+	6.81511	41.3035	-123.535	(null)	Stable		oc_054	Na+	8.67712	-36.16	146.23	(null)	Stable		as_046	K+	1.73036	17.9281	102.62	(null)	Stable		na_254	SO42-	13.5989	18.2407	-66.0092	(null)	Stable		na_048	Cl-
na_102	TDS	138.599	61.6086	-149.073	(null)	Decreasing		na_228	Ca2+	22.087	40.7261	-74.3897	(null)	Stable		na_325	Mg2+	6.81811	63.388	-143.749	(null)	Stable		na_202	Na+	8.69	40.0693	-93.638	(null)	(null)		af_005	K+	1.76665	-25.4361	31.9822	(null)	Stable		na_310	SO42-	13.6042	62.3544	-150.012	(null)	(null)		as_042	Cl-
na_325	TDS	140.113	63.388	-143.749	(null)	Stable		sa_007	Ca2+	22.2328	-4.47028	-77.5481	(null)	Increasing		na_100	Mg2+	6.96642	61.8181	-120.79	(null)	Stable		na_273	Na+	8.90475	38.4556	-121.502	(null)	Stable		as_089	K+	1.78487	23.4729	111.298	(null)	(null)		na_309	SO42-	13.6502	62.7673	-149.693	(null)	Increasing		sa_027	Cl-
na_289	TDS	141.033	52.0028	-116.472	(null)	Stable		na_120	Ca2+	22.5033	41.7792	-100.525	(null)	Stable		na_253	Mg2+	6.97087	35.0892	-106.681	(null)	Decreasing		as_085	Na+	9.03998	23.18	114.28	(null)	(null)		na_063	K+	1.78833	60.6711	-144.747	(null)	Stable		as_037	SO42-	13.8883	17.8667	103.774	(null)	(null)		na_172	Cl-
na_329	TDS	142.071	65.8756	-149.718	(null)	Stable		na_240	Ca2+	22.5506	38.9294	-77.1172	(null)	Stable		eu_016	Mg2+	6.98217	50.7837	5.72044	(null)	Stable		af_011	Na+	9.10026	-29.1616	23.6964	(null)	Stable		na_127	K+	1.79368	37.2694	-85.8881	(null)	Increasing		na_095	SO42-	14.1353	65.1333	-123.517	(null)	Stable		eu_024	Cl-
af_011	TDS	142.746	-29.1616	23.6964	(null)	Stable		na_093	Ca2+	22.5589	61.5045	-149.033	(null)	Increasing		af_003	Mg2+	6.99596	-31.8603	18.6875	(null)	Stable		oc_025	Na+	9.18788	-37.02	145.1	(null)	Stable		oc_068	K+	1.79545	-38.665	176.082	(null)	(null)		as_085	SO42-	14.1418	23.18	114.28	(null)	(null)		as_023	Cl-
na_214	TDS	143.984	45.1119	-110.794	(null)	(null)		oc_060	Ca2+	22.5662	-36.9	142.64	(null)	Stable		na_312	Mg2+	7.03044	40.2548	-76.8861	(null)	Stable		eu_029	Na+	9.27155	47.5667	7.585	(null)	Stable		na_022	K+	1.80233	41.5164	-109.449	(null)	Decreasing		as_052	SO42-	14.1605	56.5686	84.9	(null)	Stable		oc_001	Cl-
na_304	TDS	144.139	45.3258	-87.6633	(null)	(null)		na_087	Ca2+	22.7867	42.7522	-73.6894	(null)	Stable		na_321	Mg2+	7.07119	41.0499	-123.674	(null)	Stable		oc_070	Na+	9.27904	-37.78	145.61	(null)	Increasing		eu_029	K+	1.80604	47.5667	7.585	(null)	Increasing		na_083	SO42-	14.3084	42.9356	-73.6517	(null)	(null)		sa_036	Cl-
na_047	TDS	144.453	45.5876	-120.409	(null)	Stable		af_005	Ca2+	22.937	-25.4361	31.9822	(null)	Stable		as_044	Mg2+	7.15954	20.2731	100.092	(null)	Increasing		eu_041	Na+	9.40688	64.1431	41.9222	(null)	Stable		as_022	K+	1.83817	70.6667	127.333	(null)	Decreasing		na_198	SO42-	14.4412	35.0115	-85.6975	(null)	Increasing		sa_028	Cl-
na_254	TDS	145.027	18.2407	-66.0092	(null)	Increasing		as_025	Ca2+	22.9387	17.1167	105.8	(null)	Stable		na_095	Mg2+	7.16259	65.1333	-123.517	(null)	Stable		as_020	Na+	9.48889	38.4861	141.278	(null)	(null)		na_033	K+	1.84464	39.9789	-109.179	(null)	Decreasing		as_002	SO42-	14.9221	26.1937	91.737	(null)	(null)		eu_017	Cl-
oc_019	TDS	145.643	-28.71	150.93	(null)	(null)		na_282	Ca2+	23.1	34.1083	-117.101	(null)	(null)		as_062	Mg2+	7.16326	29.74	116	(null)	Increasing		na_127	Na+	9.52479	37.2694	-85.8881	(null)	Stable		na_313	K+	1.8548	39.6579	-76.1742	(null)	Decreasing		oc_039	SO42-	14.9413	-36.53	147.45	(null)	(null)		na_063	Cl-
as_002	TDS	145.931	26.1937	91.737	(null)	(null)		as_027	Ca2+	23.1046	16.35	102.963	(null)	(null)		na_096	Mg2+	7.17222	60.05	-128.9	(null)	(null)		as_047	Na+	9.57677	17.3983	104.803	(null)	(null)		as_044	K+	1.85594	20.2731	100.092	(null)	Stable		eu_019	SO42-	14.988	59.8333	30.5	(null)	Stable		sa_013	Cl-
na_096	TDS	147.476	60.05	-128.9	(null)	(null)		na_210	Ca2+	23.2509	43.1981	-90.4433	(null)	Stable		as_058	Mg2+	7.17455	30.7781	117.635	(null)	Increasing		as_022	Na+	9.58003	70.6667	127.333	(null)	Stable		na_309	K+	1.85881	62.7673	-149.693	(null)	Decreasing		na_210	SO42-	15.0063	43.1981	-90.4433	(null)	Stable		sa_031	Cl-
af_003	TDS	148.352	-31.8603	18.6875	(null)	Stable		as_081	Ca2+	23.2884	52.0564	106.667	(null)	Stable		eu_030	Mg2+	7.20515	49.0333	8.30278	(null)	(null)		oc_040	Na+	9.73423	-36.55	147.51	(null)	(null)		na_220	K+	1.8625	56.3831	-94.5831	(null)	(null)		na_048	SO42-	15.0543	48.905	-116.402	(null)	Stable		as_035	Cl-
na_324	TDS	148.462	66.9906	-143.138	(null)	(null)		na_266	Ca2+	23.4577	38.5085	-122.928	(null)	Decreasing		na_230	Mg2+	7.30625	58.4044	-116.128	(null)	Stable		na_145	Na+	9.8125	39.7484	-83.9313	(null)	(null)		eu_024	K+	1.87117	46.1647	8.91139	(null)	Increasing		as_025	SO42-	15.1724	17.1167	105.8	(null)	Stable		na_291	Cl-
as_081	TDS	151.11	52.0564	106.667	(null)	Stable		na_313	Ca2+	23.4887	39.6579	-76.1742	(null)	Stable		eu_015	Mg2+	7.3086	51.7156	4.89333	(null)	Stable		as_044	Na+	9.96342	20.2731	100.092	(null)	Stable		na_032	K+	1.8809	40.0139	-109.081	(null)	Stable		na_073	SO42-	15.2235	39.6249	-123.341	(null)	Stable		sa_032	Cl-
as_088	TDS	151.439	23.0692	112.45	(null)	Stable		as_002	Ca2+	23.7468	26.1937	91.737	(null)	(null)		na_262	Mg2+	7.3176	35.8747	-106.142	(null)	Decreasing		na_087	Na+	10	42.7522	-73.6894	(null)	(null)		na_254	K+	1.89792	18.2407	-66.0092	(null)	Increasing		as_016	SO42-	15.4085	68.7189	158.799	(null)	Stable		na_325	Cl-
na_120	TDS	151.859	41.7792	-100.525	(null)	Increasing		na_053	Ca2+	24.0579	46.7585	-118.149	(null)	Stable		af_013	Mg2+	7.3525	-6.715	38.6986	(null)	(null)		na_266	Na+	10.1289	38.5085	-122.928	(null)	Stable		na_136	K+	1.89836	39.5834	-88.4134	(null)	Increasing		na_044	SO42-	15.5153	45.61	-121.17	(null)	Stable		sa_026	Cl-
na_058	TDS	151.974	46.2536	-119.477	(null)	Stable		na_322	Ca2+	24.2276	64.8454	-147.704	(null)	Stable		na_328	Mg2+	7.38996	64.7894	-141.198	(null)	Stable		oc_063	Na+	10.1416	-37.51	148.54	(null)	Stable		na_311	K+	1.91517	40.4784	-77.1291	(null)	Stable		na_323	SO42-	15.7446	67.634	-139.7	(null)	Stable		eu_027	Cl-
na_266	TDS	152.019	38.5085	-122.928	(null)	Decreasing		na_312	Ca2+	24.2681	40.2548	-76.8861	(null)	Stable		oc_044	Mg2+	7.42904	-34.84	143.34	(null)	Stable		na_200	Na+	10.1667	40.6403	-93.8083	(null)	Stable		as_023	K+	1.9415	16.4933	102.128	(null)	Stable		as_081	SO42-	15.9024	52.0564	106.667	(null)	Stable		oc_020	Cl-
na_314	TDS	152.484	29.9556	-82.9278	(null)	Stable		as_047	Ca2+	24.2721	17.3983	104.803	(null)	(null)		na_048	Mg2+	7.50048	48.905	-116.402	(null)	Decreasing		na_313	Na+	10.2726	39.6579	-76.1742	(null)	Increasing		as_020	K+	1.94491	38.4861	141.278	(null)	(null)		na_322	SO42-	15.9756	64.8454	-147.704	(null)	Stable		na_049	Cl-
as_086	TDS	152.706	24.17	110.8	(null)	(null)		af_009	Ca2+	24.4968	-30.8306	26.9214	(null)	(null)		na_240	Mg2+	7.6026	38.9294	-77.1172	(null)	Stable		na_201	Na+	10.4052	40.3363	-93.7685	(null)	Stable		oc_067	K+	1.9497	-38.6833	176.067	(null)	(null)		na_232	SO42-	16.3726	56.1261	-120.056	(null)	Increasing		as_081	Cl-
as_087	TDS	153.138	24.78	110.48	(null)	(null)		as_048	Ca2+	24.5372	15.3183	105.5	(null)	Stable		eu_029	Mg2+	7.62838	47.5667	7.585	(null)	Increasing		na_172	Na+	10.4544	42.7397	-98.2228	(null)	Stable		na_142	K+	2	38.1154	-83.5432	(null)	(null)		na_087	SO42-	16.5833	42.7522	-73.6894	(null)	(null)		na_047	Cl-
oc_044	TDS	153.512	-34.84	143.34	(null)	Stable		na_062	Ca2+	24.6529	61.4651	-144.458	(null)	Stable		na_045	Mg2+	7.66333	49.0012	-114.476	(null)	Stable		eu_013	Na+	11.1133	47.8833	1.91667	(null)	Stable		oc_057	K+	2.02176	-29.39	151.23	(null)	(null)		na_076	SO42-	16.5907	52.99	-119.01	(null)	Stable		na_005	Cl-
na_311	TDS	154.269	40.4784	-77.1291	(null)	Stable		na_082	Ca2+	24.8071	42.2319	-73.3547	(null)	Stable		na_231	Mg2+	7.66812	59.1139	-112.426	(null)	Stable		oc_065	Na+	11.1228	-37.66	148.36	(null)	Stable		na_047	K+	2.02231	45.5876	-120.409	(null)	Stable		na_127	SO42-	16.6231	37.2694	-85.8881	(null)	Increasing		as_080	Cl-
af_009	TDS	154.839	-30.8306	26.9214	(null)	(null)		oc_035	Ca2+	25.603	-32.26	148.6	(null)	(null)		af_011	Mg2+	7.8454	-29.1616	23.6964	(null)	Increasing		eu_040	Na+	11.2024	48.8553	2.35451	(null)	Increasing		as_064	K+	2.02256	31.98	120.88	(null)	(null)		oc_018	SO42-	16.7484	-32.43	142.37	(null)	Stable		as_001	Cl-
na_326	TDS	156.99	64.5653	-149.092	(null)	Stable		na_094	Ca2+	25.8077	61.8687	-158.114	(null)	Stable		na_311	Mg2+	7.92721	40.4784	-77.1291	(null)	Stable		as_021	Na+	11.2478	72.3333	126.667	(null)	Stable		af_003	K+	2.03239	-31.8603	18.6875	(null)	Stable		as_020	SO42-	16.9525	38.4861	141.278	(null)	(null)		as_088	Cl-
na_202	TDS	160.375	40.0693	-93.638	(null)	(null)		oc_059	Ca2+	25.9504	-36.64	142.97	(null)	Stable		na_241	Mg2+	7.94553	39.2736	-77.5431	(null)	Stable		na_235	Na+	11.3636	55.7156	-117.622	(null)	Stable		na_145	K+	2.1125	39.7484	-83.9313	(null)	(null)		sa_044	SO42-	17.3813	-19.7142	-43.845	(null)	(null)		as_016	Cl-
eu_024	TDS	162.737	46.1647	8.91139	(null)	Stable		oc_037	Ca2+	26.662	-29.46	149.85	(null)	(null)		na_307	Mg2+	8.0677	45.0061	-74.7953	(null)	Increasing		na_005	Na+	11.4132	54.7222	-113.286	(null)	Increasing		na_241	K+	2.14216	39.2736	-77.5431	(null)	Stable		af_003	SO42-	17.8255	-31.8603	18.6875	(null)	Stable		na_320	Cl-
na_081	TDS	162.765	41.5931	-73.45	(null)	Stable		oc_036	Ca2+	26.6657	-31.73	147.86	(null)	(null)		na_228	Mg2+	8.13982	40.7261	-74.3897	(null)	Stable		na_282	Na+	11.6	34.1083	-117.101	(null)	(null)		as_058	K+	2.15	30.7781	117.635	(null)	(null)		oc_030	SO42-	17.9945	-36.98	143.96	(null)	Stable		oc_042	Cl-
na_288	TDS	164.914	52.3766	-114.94	(null)	Stable		as_004	Ca2+	26.9212	15.6708	100.112	(null)	Stable		na_257	Mg2+	8.26327	34.417	-106.801	(null)	Stable		na_178	Na+	11.6383	38.0623	-93.6938	(null)	(null)		na_067	K+	2.15304	40.5226	-75.9983	(null)	Stable		as_083	SO42-	18.0371	34.8	135.633	(null)	Stable		na_302	Cl-
na_323	TDS	166.244	67.634	-139.7	(null)	(null)		na_057	Ca2+	27.2364	46.0276	-118.73	(null)	Stable		na_202	Mg2+	8.3	40.0693	-93.638	(null)	(null)		na_124	Na+	11.6418	39.64	-93.2737	(null)	Stable		na_210	K+	2.19348	43.1981	-90.4433	(null)	Increasing		na_062	SO42-	18.0937	61.4651	-144.458	(null)	Stable		na_052	Cl-
eu_006	TDS	166.338	47.1711	20.2	(null)	(null)		na_220	Ca2+	27.27	56.3831	-94.5831	(null)	Stable		eu_027	Mg2+	8.49881	47.3844	9.64222	(null)	Increasing		na_220	Na+	11.7088	56.3831	-94.5831	(null)	(null)		sa_039	K+	2.22944	-22.5364	-44.175	(null)	(null)		na_142	SO42-	18.1667	38.1154	-83.5432	(null)	Stable		eu_023	Cl-
na_053	TDS	169.463	46.7585	-118.149	(null)	Stable		na_311	Ca2+	27.5986	40.4784	-77.1291	(null)	Stable		na_168	Mg2+	8.58798	40.3912	-79.8581	(null)	Decreasing		na_241	Na+	11.7657	39.2736	-77.5431	(null)	Stable		oc_014	K+	2.23078	-36.84	144.53	(null)	Stable		as_058	SO42-	18.5001	30.7781	117.635	(null)	Increasing		na_202	Cl-
as_064	TDS	169.485	31.98	120.88	(null)	(null)		na_048	Ca2+	27.7095	48.905	-116.402	(null)	Stable		na_252	Mg2+	8.6	35.2848	-106.596	(null)	(null)		na_067	Na+	11.9168	40.5226	-75.9983	(null)	Stable		na_105	K+	2.25	49.1446	-112.081	(null)	(null)		as_064	SO42-	18.5501	31.98	120.88	(null)	(null)		oc_039	Cl-
na_240	TDS	171.405	38.9294	-77.1172	(null)	Stable		as_044	Ca2+	27.7816	20.2731	100.092	(null)	Stable		na_082	Mg2+	8.67214	42.2319	-73.3547	(null)	Stable		na_311	Na+	12.2057	40.4784	-77.1291	(null)	Decreasing		na_125	K+	2.25139	40.287	-84.1499	(null)	(null)		na_093	SO42-	18.6824	61.5045	-149.033	(null)	Stable		as_039	Cl-
na_241	TDS	172.896	39.2736	-77.5431	(null)	Stable		na_234	Ca2+	27.9806	59.8694	-111.586	(null)	Increasing		na_053	Mg2+	8.80174	46.7585	-118.149	(null)	Stable		na_307	Na+	12.4679	45.0061	-74.7953	(null)	Stable		eu_037	K+	2.26922	43.6769	4.62861	(null)	(null)		na_234	SO42-	18.7923	59.8694	-111.586	(null)	Increasing		na_044	Cl-
na_097	TDS	174.746	60.2431	-123.479	(null)	Stable		oc_051	Ca2+	28.1129	-30.14	148.38	(null)	Stable		eu_041	Mg2+	8.92406	64.1431	41.9222	(null)	Increasing		eu_005	Na+	12.4945	47.61	19.0967	(null)	Stable		oc_022	K+	2.27971	-36.38	145.39	(null)	Stable		na_172	SO42-	18.8971	42.7397	-98.2228	(null)	Stable		sa_014	Cl-
as_044	TDS	174.799	20.2731	100.092	(null)	Stable		na_328	Ca2+	28.4227	64.7894	-141.198	(null)	Stable		na_176	Mg2+	9.19195	38.6467	-82.8604	(null)	Stable		as_057	Na+	12.5357	36.1806	139.475	(null)	Stable		na_168	K+	2.28588	40.3912	-79.8581	(null)	Decreasing		na_094	SO42-	19.1921	61.8687	-158.114	(null)	Increasing		as_045	Cl-
na_127	TDS	176.629	37.2694	-85.8881	(null)	Stable		oc_038	Ca2+	28.5096	-29.46	148.88	(null)	(null)		na_220	Mg2+	9.3685	56.3831	-94.5831	(null)	Stable		oc_057	Na+	12.8607	-29.39	151.23	(null)	(null)		na_222	K+	2.32827	53.8417	-101.335	(null)	Stable		na_220	SO42-	19.325	56.3831	-94.5831	(null)	Stable		sa_007	Cl-
na_105	TDS	178	49.1446	-112.081	(null)	(null)		as_049	Ca2+	28.6037	19.9389	102.211	(null)	Stable		na_049	Mg2+	9.37137	48.4007	-115.319	(null)	Stable		oc_068	Na+	13.2636	-38.665	176.082	(null)	(null)		as_024	K+	2.33835	15.57	103.823	(null)	(null)		eu_013	SO42-	19.4198	47.8833	1.91667	(null)	Stable		oc_040	Cl-
na_042	TDS	179.021	51.2438	-116.913	(null)	Stable		na_042	Ca2+	28.9263	51.2438	-116.913	(null)	Stable		na_047	Mg2+	9.38388	45.5876	-120.409	(null)	Stable		na_291	Na+	13.309	49.7067	-112.863	(null)	Stable		as_083	K+	2.36512	34.8	135.633	(null)	Stable		na_230	SO42-	19.4838	58.4044	-116.128	(null)	Increasing		na_321	Cl-
na_236	TDS	180.65	55.0719	-118.805	(null)	Stable		as_064	Ca2+	29.3143	31.98	120.88	(null)	(null)		na_178	Mg2+	9.6	38.0623	-93.6938	(null)	(null)		na_047	Na+	13.4218	45.5876	-120.409	(null)	Stable		na_176	K+	2.37171	38.6467	-82.8604	(null)	Decreasing		as_028	SO42-	19.9035	16.1	102.577	(null)	Stable		as_056	Cl-
na_215	TDS	181.418	45.8611	-94.3583	(null)	Stable		as_046	Ca2+	29.3855	17.9281	102.62	(null)	Stable		na_177	Mg2+	9.61972	38.0559	-94.1454	(null)	Decreasing		na_180	Na+	13.4282	39.401	-94.7268	(null)	Stable		oc_061	K+	2.38909	-38.46	176.699	(null)	(null)		as_046	SO42-	19.9335	17.9281	102.62	(null)	Stable		as_019	Cl-
as_065	TDS	182.127	30.6211	114.322	(null)	Stable		na_100	Ca2+	29.7005	61.8181	-120.79	(null)	Stable		na_056	Mg2+	9.82604	45.9029	-119.327	(null)	(null)		oc_067	Na+	13.6876	-38.6833	176.067	(null)	(null)		oc_015	K+	2.3994	-37.01	144.54	(null)	Decreasing		na_063	SO42-	19.9489	60.6711	-144.747	(null)	Stable		na_282	Cl-
as_021	TDS	182.197	72.3333	126.667	(null)	Stable		na_232	Ca2+	29.7041	56.1261	-120.056	(null)	Stable		af_009	Mg2+	10.0367	-30.8306	26.9214	(null)	(null)		na_104	Na+	13.7528	42.6458	-71.2989	(null)	Increasing		as_002	K+	2.4267	26.1937	91.737	(null)	(null)		na_065	SO42-	20.306	40.2217	-74.7783	(null)	Decreasing		na_060	Cl-
na_261	TDS	182.551	36.32	-105.754	(null)	(null)		na_300	Ca2+	29.7251	46.2162	-67.7279	(null)	(null)		as_080	Mg2+	10.156	50.3914	103.892	(null)	Stable		na_140	Na+	13.8518	40.0248	-90.6318	(null)	Stable		as_033	K+	2.45113	15.335	104.162	(null)	Stable		as_049	SO42-	20.4402	19.9389	102.211	(null)	Stable		na_235	Cl-
as_089	TDS	183.996	23.4729	111.298	(null)	(null)		as_086	Ca2+	29.7434	24.17	110.8	(null)	(null)		na_259	Mg2+	10.1616	34.2564	-106.891	(null)	Decreasing		af_012	Na+	13.9875	5.11	-1.61444	(null)	(null)		na_110	K+	2.53389	54.3542	-110.212	(null)	Stable		af_015	SO42-	20.554	9.68917	-1.09194	(null)	(null)		na_242	Cl-
na_005	TDS	186.646	54.7222	-113.286	(null)	Stable		na_056	Ca2+	29.7719	45.9029	-119.327	(null)	(null)		na_175	Mg2+	10.3786	37.8995	-86.7055	(null)	Stable		na_105	Na+	14	49.1446	-112.081	(null)	(null)		na_240	K+	2.53794	38.9294	-77.1172	(null)	Stable		na_082	SO42-	20.5571	42.2319	-73.3547	(null)	Stable		na_110	Cl-
na_307	TDS	190.1	45.0061	-74.7953	(null)	Stable		na_276	Ca2+	29.8882	37.676	-121.266	(null)	Stable		na_057	Mg2+	10.4092	46.0276	-118.73	(null)	Stable		as_083	Na+	14.3166	34.8	135.633	(null)	Stable		as_029	K+	2.5555	16.9567	104.508	(null)	Stable		as_044	SO42-	20.5948	20.2731	100.092	(null)	Stable		oc_061	Cl-
af_006	TDS	194.661	-22.935	28.0042	(null)	Stable		oc_018	Ca2+	29.8898	-32.43	142.37	(null)	Stable		na_210	Mg2+	10.4479	43.1981	-90.4433	(null)	Stable		na_177	Na+	14.4132	38.0559	-94.1454	(null)	Stable		na_175	K+	2.56592	37.8995	-86.7055	(null)	Decreasing		na_325	SO42-	20.9937	63.388	-143.749	(null)	Stable		na_295	Cl-
na_055	TDS	197.922	43.1253	-112.518	(null)	Stable		af_010	Ca2+	30.0395	-28.7608	17.7303	(null)	Increasing		na_124	Mg2+	10.5831	39.64	-93.2737	(null)	Stable		oc_003	Na+	16.157	-37.31	142.36	(null)	Stable		oc_026	K+	2.60864	-29.83	150.35	(null)	(null)		na_049	SO42-	21.0413	48.4007	-115.319	(null)	Stable		as_052	Cl-
na_172	TDS	200.98	42.7397	-98.2228	(null)	Stable		as_087	Ca2+	30.2635	24.78	110.48	(null)	(null)		eu_031	Mg2+	10.5908	50	8.23	(null)	(null)		oc_012	Na+	16.3021	-36.47	145.94	(null)	Stable		as_071	K+	2.61535	36.7247	116.988	(null)	Stable		oc_035	SO42-	22.0288	-32.26	148.6	(null)	(null)		na_073	Cl-
na_176	TDS	201.171	38.6467	-82.8604	(null)	Stable		eu_013	Ca2+	30.6358	47.8833	1.91667	(null)	Stable		na_256	Mg2+	10.6329	34.4145	-106.804	(null)	Stable		na_251	Na+	16.4761	35.618	-106.324	(null)	Stable		na_251	K+	2.63439	35.618	-106.324	(null)	Stable		as_007	SO42-	22.2224	19.6789	79.7869	(null)	(null)		as_013	Cl-
na_056	TDS	201.383	45.9029	-119.327	(null)	(null)		af_007	Ca2+	30.8499	-24.3297	30.7414	(null)	Stable		na_050	Mg2+	10.9595	50.8856	-116.043	(null)	Stable		na_222	Na+	16.5869	53.8417	-101.335	(null)	Stable		af_010	K+	2.64744	-28.7608	17.7303	(null)	Stable		na_231	SO42-	22.2798	59.1139	-112.426	(null)	Stable		na_204	Cl-
na_251	TDS	204.163	35.618	-106.324	(null)	Decreasing		na_230	Ca2+	31.2302	58.4044	-116.128	(null)	Stable		na_105	Mg2+	11	49.1446	-112.081	(null)	(null)		na_205	Na+	16.8033	38.132	-87.9403	(null)	Stable		na_023	K+	2.72604	40.0722	-109.728	(null)	Stable		af_005	SO42-	23.0751	-25.4361	31.9822	(null)	Stable		oc_021	Cl-
na_318	TDS	204.582	30.425	-94.8506	(null)	Stable		na_176	Ca2+	31.2835	38.6467	-82.8604	(null)	Stable		na_200	Mg2+	11.0083	40.6403	-93.8083	(null)	Stable		na_133	Na+	17.679	45.6133	-112.329	(null)	Stable		as_030	K+	2.72758	19.9225	99.85	(null)	Stable		oc_033	SO42-	23.1199	-37.1	144.05	(null)	Stable		as_084	Cl-
eu_027	TDS	205.103	47.3844	9.64222	(null)	Stable		na_096	Ca2+	31.6278	60.05	-128.9	(null)	(null)		af_006	Mg2+	11.0564	-22.935	28.0042	(null)	Stable		na_175	Na+	17.8664	37.8995	-86.7055	(null)	Stable		oc_019	K+	2.73211	-28.71	150.93	(null)	(null)		na_001	SO42-	23.1388	60.12	-137.97	(null)	Increasing		oc_008	Cl-
na_291	TDS	205.156	49.7067	-112.863	(null)	Stable		as_058	Ca2+	31.6694	30.7781	117.635	(null)	Stable		na_236	Mg2+	11.1041	55.0719	-118.805	(null)	Stable		na_150	Na+	17.9176	32.3125	-90.9069	(null)	Stable		oc_035	K+	2.73217	-32.26	148.6	(null)	(null)		as_066	SO42-	23.8573	29.33	107.75	(null)	Increasing		sa_040	Cl-
na_244	TDS	207.762	36.0739	-106.111	(null)	(null)		na_325	Ca2+	32.5805	63.388	-143.749	(null)	Stable		eu_032	Mg2+	11.1118	51.84	6.11	(null)	Decreasing		na_053	Na+	18.2775	46.7585	-118.149	(null)	Increasing		oc_044	K+	2.73399	-34.84	143.34	(null)	Stable		oc_036	SO42-	24.4619	-31.73	147.86	(null)	(null)		na_102	Cl-
na_235	TDS	208.423	55.7156	-117.622	(null)	Stable		na_168	Ca2+	32.6017	40.3912	-79.8581	(null)	Decreasing		na_180	Mg2+	11.1545	39.401	-94.7268	(null)	Stable		na_056	Na+	18.4417	45.9029	-119.327	(null)	(null)		as_057	K+	2.77183	36.1806	139.475	(null)	Stable		na_105	SO42-	24.5	49.1446	-112.081	(null)	(null)		na_203	Cl-
na_085	TDS	209.679	41.6861	-74.1656	(null)	(null)		na_102	Ca2+	32.7183	61.6086	-149.073	(null)	Decreasing		na_185	Mg2+	11.1724	31.313	-92.4429	(null)	Stable		as_007	Na+	18.7699	19.6789	79.7869	(null)	(null)		as_032	K+	2.82422	15.24	105.25	(null)	Stable		as_062	SO42-	24.9815	29.74	116	(null)	Increasing		as_011	Cl-
na_175	TDS	211.182	37.8995	-86.7055	(null)	Stable		na_289	Ca2+	32.777	52.0028	-116.472	(null)	Stable		na_005	Mg2+	11.1732	54.7222	-113.286	(null)	Stable		oc_024	Na+	18.8009	-36.61	145.22	(null)	Stable		af_001	K+	2.86823	-34.0658	20.4042	(null)	(null)		na_100	SO42-	25.2947	61.8181	-120.79	(null)	Stable		as_014	Cl-
na_057	TDS	211.898	46.0276	-118.73	(null)	Stable		as_028	Ca2+	32.8095	16.1	102.577	(null)	Stable		oc_018	Mg2+	11.5319	-32.43	142.37	(null)	Stable		na_137	Na+	19.069	38.4506	-89.6276	(null)	Decreasing		oc_012	K+	2.89674	-36.47	145.94	(null)	Stable		oc_032	SO42-	25.5101	-36.81	143.91	(null)	Stable		as_004	Cl-
na_264	TDS	212.632	37.0783	-105.756	(null)	Stable		na_231	Ca2+	32.9732	59.1139	-112.426	(null)	Stable		na_289	Mg2+	11.7863	52.0028	-116.472	(null)	Stable		oc_058	Na+	19.2603	-28.49	149.48	(null)	(null)		na_262	K+	2.91726	35.8747	-106.142	(null)	Decreasing		na_307	SO42-	25.5105	45.0061	-74.7953	(null)	Decreasing		na_234	Cl-
na_178	TDS	213.75	38.0623	-93.6938	(null)	(null)		na_323	Ca2+	33.1213	67.634	-139.7	(null)	(null)		na_006	Mg2+	11.8567	29.5825	-95.7577	(null)	Increasing		na_254	Na+	19.4114	18.2407	-66.0092	(null)	Stable		oc_036	K+	2.93913	-31.73	147.86	(null)	(null)		na_328	SO42-	25.5144	64.7894	-141.198	(null)	Stable		oc_062	Cl-
as_058	TDS	216.48	30.7781	117.635	(null)	Increasing		as_023	Ca2+	33.1271	16.4933	102.128	(null)	Decreasing		na_020	Mg2+	11.9021	32.8684	-109.511	(null)	Stable		na_176	Na+	19.5191	38.6467	-82.8604	(null)	Stable		na_024	K+	2.9422	38.9861	-110.151	(null)	Decreasing		oc_051	SO42-	25.6993	-30.14	148.38	(null)	Stable		na_003	Cl-
na_050	TDS	216.549	50.8856	-116.043	(null)	(null)		af_008	Ca2+	33.1398	-22.225	29.9905	(null)	Stable		oc_057	Mg2+	11.9054	-29.39	151.23	(null)	(null)		na_110	Na+	19.622	54.3542	-110.212	(null)	Stable		eu_005	K+	2.94394	47.61	19.0967	(null)	Stable		na_052	SO42-	26.0806	49.11	-119.57	(null)	Stable		af_009	Cl-
eu_041	TDS	222.354	64.1431	41.9222	(null)	Increasing		na_202	Ca2+	33.25	40.0693	-93.638	(null)	(null)		na_213	Mg2+	11.9366	45.8001	-108.468	(null)	Stable		eu_006	Na+	19.8082	47.1711	20.2	(null)	(null)		na_213	K+	2.95717	45.8001	-108.468	(null)	Decreasing		as_008	SO42-	26.1457	18.8333	79.45	(null)	(null)		na_251	Cl-
na_068	TDS	227.578	39.9678	-75.1889	(null)	Stable		oc_006	Ca2+	33.4914	-37.63	142.33	(null)	(null)		as_068	Mg2+	11.9507	29.02	105.85	(null)	Stable		na_080	Na+	20.85	37.3738	-121.933	(null)	(null)		na_174	K+	2.96671	42.7119	-106.558	(null)	Stable		oc_066	SO42-	26.9545	-37.9333	176.767	(null)	(null)		na_008	Cl-
as_062	TDS	227.616	29.74	116	(null)	Increasing		na_105	Ca2+	33.5	49.1446	-112.081	(null)	(null)		na_288	Mg2+	12.0693	52.3766	-114.94	(null)	Stable		na_262	Na+	21.466	35.8747	-106.142	(null)	Decreasing		na_115	K+	2.98333	43.6461	-108.203	(null)	(null)		af_006	SO42-	27.3985	-22.935	28.0042	(null)	Stable		na_095	Cl-
na_037	TDS	227.775	39.6439	-107.077	(null)	(null)		as_088	Ca2+	33.6867	23.0692	112.45	(null)	Stable		na_235	Mg2+	12.1753	55.7156	-117.622	(null)	Stable		na_168	Na+	22.5569	40.3912	-79.8581	(null)	Decreasing		na_228	K+	3.03654	40.7261	-74.3897	(null)	Decreasing		oc_017	SO42-	27.4751	-31.55	143.38	(null)	(null)		sa_038	Cl-
na_213	TDS	228.756	45.8001	-108.468	(null)	Decreasing		na_051	Ca2+	33.7312	35.9264	-111.567	(null)	Stable		na_150	Mg2+	12.2105	32.3125	-90.9069	(null)	Stable		na_136	Na+	22.7468	39.5834	-88.4134	(null)	Stable		as_031	K+	3.03875	15.2217	104.861	(null)	Stable		as_089	SO42-	27.601	23.4729	111.298	(null)	(null)		sa_017	Cl-
na_168	TDS	229.107	40.3912	-79.8581	(null)	Decreasing		oc_017	Ca2+	33.8566	-31.55	143.38	(null)	(null)		na_201	Mg2+	12.2376	40.3363	-93.7685	(null)	Stable		na_213	Na+	22.8979	45.8001	-108.468	(null)	Decreasing		oc_037	K+	3.07759	-29.46	149.85	(null)	(null)		na_236	SO42-	27.8532	55.0719	-118.805	(null)	Stable		na_056	Cl-
na_262	TDS	229.295	35.8747	-106.142	(null)	Decreasing		na_049	Ca2+	34.0034	48.4007	-115.319	(null)	Stable		na_097	Mg2+	12.2546	60.2431	-123.479	(null)	Stable		na_148	Na+	23.0392	44.1689	-94.0033	(null)	Stable		oc_030	K+	3.08653	-36.98	143.96	(null)	Stable		na_180	SO42-	28.1986	39.401	-94.7268	(null)	Decreasing		na_083	Cl-
na_253	TDS	230.154	35.0892	-106.681	(null)	Decreasing		na_208	Ca2+	34.3378	43.7525	-101.525	(null)	(null)		na_260	Mg2+	12.7364	33.6791	-106.997	(null)	Decreasing		af_006	Na+	23.3273	-22.935	28.0042	(null)	Stable		na_051	K+	3.09874	35.9264	-111.567	(null)	Stable		as_021	SO42-	28.3369	72.3333	126.667	(null)	Stable		na_062	Cl-
as_080	TDS	233.912	50.3914	103.892	(null)	Stable		na_251	Ca2+	34.4751	35.618	-106.324	(null)	Stable		na_258	Mg2+	12.8116	34.2484	-106.902	(null)	Decreasing		na_057	Na+	23.4044	46.0276	-118.73	(null)	Stable		eu_040	K+	3.10476	48.8553	2.35451	(null)	Increasing		na_057	SO42-	28.4816	46.0276	-118.73	(null)	Stable		oc_055	Cl-
na_150	TDS	234.36	32.3125	-90.9069	(null)	Stable		na_067	Ca2+	34.9835	40.5226	-75.9983	(null)	Decreasing		na_266	Mg2+	13.2153	38.5085	-122.928	(null)	Stable		na_303	Na+	23.5484	41.5	-83.7128	(null)	Stable		af_007	K+	3.12013	-24.3297	30.7414	(null)	Stable		eu_029	SO42-	28.625	47.5667	7.585	(null)	Stable		sa_039	Cl-
na_110	TDS	235.166	54.3542	-110.212	(null)	Stable		oc_034	Ca2+	35.0108	-36.42	143.95	(null)	Stable		na_042	Mg2+	13.2486	51.2438	-116.913	(null)	Stable		na_253	Na+	24.3486	35.0892	-106.681	(null)	Decreasing		na_276	K+	3.12685	37.676	-121.266	(null)	Decreasing		as_080	SO42-	29.8651	50.3914	103.892	(null)	Stable		as_086	Cl-
na_124	TDS	235.457	39.64	-93.2737	(null)	Stable		na_213	Ca2+	35.1564	45.8001	-108.468	(null)	Decreasing		oc_035	Mg2+	13.2555	-32.26	148.6	(null)	(null)		as_029	Na+	24.577	16.9567	104.508	(null)	Stable		na_150	K+	3.13247	32.3125	-90.9069	(null)	Stable		na_240	SO42-	30.0974	38.9294	-77.1172	(null)	Stable		oc_010	Cl-
oc_066	TDS	235.755	-37.9333	176.767	(null)	(null)		na_175	Ca2+	36.1865	37.8995	-86.7055	(null)	Stable		eu_020	Mg2+	13.9415	49.9178	18.3247	(null)	Stable		oc_019	Na+	24.7778	-28.71	150.93	(null)	(null)		na_253	K+	3.18254	35.0892	-106.681	(null)	Decreasing		na_042	SO42-	30.459	51.2438	-116.913	(null)	Stable		na_273	Cl-
na_155	TDS	237	43.027	-91.1726	(null)	(null)		na_307	Ca2+	36.2473	45.0061	-74.7953	(null)	Decreasing		af_010	Mg2+	14.128	-28.7608	17.7303	(null)	Stable		eu_016	Na+	25.5743	50.7837	5.72044	(null)	Stable		na_160	K+	3.20369	47.6314	-108.688	(null)	Decreasing		oc_038	SO42-	30.5985	-29.46	148.88	(null)	(null)		as_087	Cl-
na_180	TDS	240.694	39.401	-94.7268	(null)	Stable		na_045	Ca2+	36.3168	49.0012	-114.476	(null)	Stable		na_255	Mg2+	14.259	33.6806	-106.992	(null)	Stable		na_152	Na+	25.6972	37.2216	-89.463	(null)	Stable		oc_013	K+	3.23096	-36.33	144.7	(null)	Increasing		as_068	SO42-	30.8877	29.02	105.85	(null)	Increasing		as_050	Cl-
na_200	TDS	240.917	40.6403	-93.8083	(null)	Stable		na_241	Ca2+	36.386	39.2736	-77.5431	(null)	Stable		oc_038	Mg2+	14.4665	-29.46	148.88	(null)	(null)		oc_022	Na+	26.0252	-36.38	145.39	(null)	Decreasing		na_155	K+	3.26	43.027	-91.1726	(null)	(null)		oc_013	SO42-	31.1574	-36.33	144.7	(null)	Increasing		as_049	Cl-
na_319	TDS	242	31.6485	-95.7894	(null)	(null)		as_017	Ca2+	36.662	17.4108	75.8503	(null)	(null)		na_276	Mg2+	14.6972	37.676	-121.266	(null)	Stable		as_026	Na+	26.1441	15.7817	104.136	(null)	Decreasing		eu_006	K+	3.27652	47.1711	20.2	(null)	(null)		as_018	SO42-	31.7629	16.5167	80.6167	(null)	Decreasing		na_200	Cl-
na_201	TDS	243.571	40.3363	-93.7685	(null)	Stable		na_172	Ca2+	36.9674	42.7397	-98.2228	(null)	Stable		na_222	Mg2+	14.8597	53.8417	-101.335	(null)	Stable		oc_037	Na+	26.6608	-29.46	149.85	(null)	(null)		na_140	K+	3.37265	40.0248	-90.6318	(null)	Stable		oc_006	SO42-	31.9675	-37.63	142.33	(null)	(null)		na_213	Cl-
na_137	TDS	244.07	38.4506	-89.6276	(null)	Decreasing		eu_024	Ca2+	37.2413	46.1647	8.91139	(null)	Stable		na_291	Mg2+	15.0002	49.7067	-112.863	(null)	Stable		oc_007	Na+	26.8867	-32.11	150.99	(null)	(null)		na_205	K+	3.38855	38.132	-87.9403	(null)	Stable		oc_037	SO42-	31.985	-29.46	149.85	(null)	(null)		na_197	Cl-
na_177	TDS	244.384	38.0559	-94.1454	(null)	Decreasing		eu_041	Ca2+	37.6048	64.1431	41.9222	(null)	Increasing		na_193	Mg2+	15.0307	38.6114	-97.9528	(null)	Stable		as_032	Na+	26.9172	15.24	105.25	(null)	Stable		as_070	K+	3.42117	37.5	118.233	(null)	Stable		na_201	SO42-	32.6977	40.3363	-93.7685	(null)	Stable		as_089	Cl-
na_233	TDS	244.78	27.2219	-81.8761	(null)	Stable		as_062	Ca2+	38.0125	29.74	116	(null)	Stable		oc_037	Mg2+	15.057	-29.46	149.85	(null)	(null)		oc_035	Na+	27.4578	-32.26	148.6	(null)	(null)		as_016	K+	3.48901	68.7189	158.799	(null)	Stable		eu_030	SO42-	33.2927	49.0333	8.30278	(null)	(null)		na_262	Cl-
na_122	TDS	245.972	38.6672	-86.7922	(null)	(null)		na_127	Ca2+	38.3751	37.2694	-85.8881	(null)	Stable		eu_005	Mg2+	15.2518	47.61	19.0967	(null)	Stable		na_160	Na+	27.6066	47.6314	-108.688	(null)	Stable		na_144	K+	3.5032	39.1714	-84.298	(null)	Increasing		eu_040	SO42-	33.5595	48.8553	2.35451	(null)	Increasing		as_046	Cl-
as_068	TDS	246.973	29.02	105.85	(null)	Increasing		as_068	Ca2+	38.811	29.02	105.85	(null)	Stable		na_135	Mg2+	15.2848	38.9833	-94.9647	(null)	Stable		af_010	Na+	28.4849	-28.7608	17.7303	(null)	Stable		na_185	K+	3.51375	31.313	-92.4429	(null)	Stable		oc_060	SO42-	34.0574	-36.9	142.64	(null)	Stable		eu_041	Cl-
na_228	TDS	249.022	40.7261	-74.3897	(null)	Stable		na_137	Ca2+	38.8805	38.4506	-89.6276	(null)	Decreasing		oc_051	Mg2+	15.3676	-30.14	148.38	(null)	Stable		na_170	Na+	29.875	40.1203	-81.9996	(null)	(null)		na_170	K+	3.575	40.1203	-81.9996	(null)	(null)		na_124	SO42-	34.2538	39.64	-93.2737	(null)	Decreasing		as_064	Cl-
eu_029	TDS	250.618	47.5667	7.585	(null)	Stable		as_038	Ca2+	39.1313	17.0717	104.985	(null)	(null)		na_207	Mg2+	15.509	43.2548	-102.827	(null)	(null)		na_015	Na+	30.005	29.7063	-96.5369	(null)	Stable		as_085	K+	3.59083	23.18	114.28	(null)	(null)		oc_059	SO42-	34.6616	-36.64	142.97	(null)	Stable		na_237	Cl-
as_007	TDS	252.631	19.6789	79.7869	(null)	(null)		oc_016	Ca2+	39.3391	-30.53	145.11	(null)	(null)		oc_036	Mg2+	15.5515	-31.73	147.86	(null)	(null)		na_111	Na+	30.1489	45.3834	-112.453	(null)	Stable		eu_008	K+	3.64167	40.82	0.52	(null)	Stable		na_289	SO42-	34.8036	52.0028	-116.472	(null)	Stable		as_053	Cl-
na_206	TDS	253.761	41.7669	-90.5347	(null)	(null)		na_150	Ca2+	39.5237	32.3125	-90.9069	(null)	Stable		na_283	Mg2+	15.595	33.7511	-117.908	(null)	(null)		af_003	Na+	30.9483	-31.8603	18.6875	(null)	Stable		eu_013	K+	3.64248	47.8833	1.91667	(null)	Stable		na_313	SO42-	34.8674	39.6579	-76.1742	(null)	Decreasing		eu_019	Cl-
oc_037	TDS	254.834	-29.46	149.85	(null)	(null)		na_253	Ca2+	39.5998	35.0892	-106.681	(null)	Decreasing		na_170	Mg2+	15.6667	40.1203	-81.9996	(null)	(null)		na_144	Na+	31.078	39.1714	-84.298	(null)	Increasing		as_026	K+	3.65953	15.7817	104.136	(null)	Decreasing		na_005	SO42-	35.0896	54.7222	-113.286	(null)	Increasing		oc_069	Cl-
oc_035	TDS	257.387	-32.26	148.6	(null)	(null)		na_209	Ca2+	39.6632	43.7483	-99.5565	(null)	Stable		eu_009	Mg2+	15.7536	53.4	10.183	(null)	Decreasing		na_189	Na+	31.535	39.2123	-82.8638	(null)	Stable		na_212	K+	3.69938	47.6774	-104.155	(null)	Decreasing		na_228	SO42-	35.1495	40.7261	-74.3897	(null)	Decreasing		na_022	Cl-
na_222	TDS	261.5	53.8417	-101.335	(null)	Stable		na_288	Ca2+	40.0843	52.3766	-114.94	(null)	Stable		eu_006	Mg2+	16.0508	47.1711	20.2	(null)	Decreasing		oc_044	Na+	31.6538	-34.84	143.34	(null)	Stable		oc_032	K+	3.71098	-36.81	143.91	(null)	Stable		af_010	SO42-	35.2047	-28.7608	17.7303	(null)	Stable		na_266	Cl-
af_010	TDS	262.933	-28.7608	17.7303	(null)	Stable		na_185	Ca2+	40.3115	31.313	-92.4429	(null)	Stable		na_134	Mg2+	16.202	39.1983	-96.3056	(null)	Stable		eu_015	Na+	32.0859	51.7156	4.89333	(null)	Stable		na_031	K+	3.72286	37.2041	-113.181	(null)	Stable		na_311	SO42-	35.3363	40.4784	-77.1291	(null)	Decreasing		oc_049	Cl-
na_078	TDS	266.911	29.8603	-98.3833	(null)	(null)		na_291	Ca2+	40.6125	49.7067	-112.863	(null)	Stable		af_001	Mg2+	16.2661	-34.0658	20.4042	(null)	(null)		as_027	Na+	32.4992	16.35	102.963	(null)	(null)		eu_016	K+	3.73695	50.7837	5.72044	(null)	Stable		as_063	SO42-	35.6194	30.833	120.05	(null)	(null)		sa_002	Cl-
na_133	TDS	270.166	45.6133	-112.329	(null)	Stable		na_005	Ca2+	41.0341	54.7222	-113.286	(null)	Stable		na_133	Mg2+	16.3808	45.6133	-112.329	(null)	Stable		na_319	Na+	33.75	31.6485	-95.7894	(null)	(null)		na_114	K+	3.73703	46.1471	-107.467	(null)	Stable		as_057	SO42-	35.9889	36.1806	139.475	(null)	Stable		na_053	Cl-
oc_014	TDS	272.961	-36.84	144.53	(null)	Stable		na_262	Ca2+	41.344	35.8747	-106.142	(null)	Decreasing		na_186	Mg2+	16.5476	39.3556	-97.1275	(null)	Stable		oc_051	Na+	33.9343	-30.14	148.38	(null)	Stable		na_137	K+	3.74237	38.4506	-89.6276	(null)	Stable		na_097	SO42-	37.228	60.2431	-123.479	(null)	Stable		na_198	Cl-
na_227	TDS	273.487	40.8972	-74.2728	(null)	Increasing		eu_030	Ca2+	41.4018	49.0333	8.30278	(null)	(null)		na_110	Mg2+	16.5801	54.3542	-110.212	(null)	Stable		as_031	Na+	33.9384	15.2217	104.861	(null)	Stable		na_113	K+	3.83752	44.7586	-108.181	(null)	Stable		eu_037	SO42-	37.6959	43.6769	4.62861	(null)	(null)		na_309	Cl-
na_054	TDS	279.596	42.6731	-113.5	(null)	(null)		as_089	Ca2+	41.4706	23.4729	111.298	(null)	(null)		oc_014	Mg2+	16.7437	-36.84	144.53	(null)	Stable		eu_043	Na+	35.702	51.4289	-0.317222	(null)	Increasing		na_178	K+	3.84167	38.0623	-93.6938	(null)	(null)		na_319	SO42-	38	31.6485	-95.7894	(null)	(null)		as_048	Cl-
na_205	TDS	285.513	38.132	-87.9403	(null)	Stable		na_222	Ca2+	41.7075	53.8417	-101.335	(null)	Stable		na_137	Mg2+	16.8112	38.4506	-89.6276	(null)	Decreasing		oc_036	Na+	36.2015	-31.73	147.86	(null)	(null)		af_006	K+	3.84546	-22.935	28.0042	(null)	Stable		na_015	SO42-	38.8578	29.7063	-96.5369	(null)	Increasing		af_011	Cl-
oc_030	TDS	290.727	-36.98	143.96	(null)	Stable		as_080	Ca2+	41.8003	50.3914	103.892	(null)	Stable		na_155	Mg2+	17.2	43.027	-91.1726	(null)	(null)		na_169	Na+	36.6226	39.6451	-81.8499	(null)	Decreasing		na_015	K+	3.8625	29.7063	-96.5369	(null)	Stable		na_102	SO42-	39.2083	61.6086	-149.073	(null)	Stable		na_133	Cl-
na_116	TDS	293	41.41	-91.285	(null)	(null)		as_034	Ca2+	42.545	15.0183	102.287	(null)	(null)		na_015	Mg2+	17.202	29.7063	-96.5369	(null)	Stable		na_257	Na+	36.7222	34.417	-106.801	(null)	Stable		na_201	K+	3.91758	40.3363	-93.7685	(null)	Stable		na_251	SO42-	39.5334	35.618	-106.324	(null)	Stable		oc_054	Cl-
na_079	TDS	295.057	29.4842	-97.45	(null)	(null)		as_077	Ca2+	42.7309	34.6106	110.3	(null)	(null)		na_174	Mg2+	17.2806	42.7119	-106.558	(null)	Stable		na_174	Na+	36.9236	42.7119	-106.558	(null)	Stable		na_189	K+	3.92354	39.2123	-82.8638	(null)	Stable		na_288	SO42-	39.8378	52.3766	-114.94	(null)	Stable		na_100	Cl-
na_015	TDS	295.92	29.7063	-96.5369	(null)	Increasing		as_007	Ca2+	43.3005	19.6789	79.7869	(null)	(null)		eu_046	Mg2+	17.4625	52.2333	21.0333	(null)	(null)		na_252	Na+	38	35.2848	-106.596	(null)	(null)		as_027	K+	3.93264	16.35	102.963	(null)	(null)		af_007	SO42-	40.9489	-24.3297	30.7414	(null)	Stable		as_025	Cl-
oc_036	TDS	296.461	-31.73	147.86	(null)	(null)		na_178	Ca2+	43.75	38.0623	-93.6938	(null)	(null)		na_159	Mg2+	17.9638	38.7098	-91.4385	(null)	Increasing		af_005	Na+	39.6776	-25.4361	31.9822	(null)	Stable		na_161	K+	3.93858	48.1081	-103.715	(null)	Increasing		eu_005	SO42-	41.4174	47.61	19.0967	(null)	Stable		oc_064	Cl-
af_005	TDS	296.646	-25.4361	31.9822	(null)	Stable		na_097	Ca2+	43.871	60.2431	-123.479	(null)	Stable		na_115	Mg2+	18.5516	43.6461	-108.203	(null)	Stable		eu_011	Na+	40.2806	38.8825	-6.9775	(null)	(null)		na_169	K+	4.03151	39.6451	-81.8499	(null)	Increasing		af_008	SO42-	41.9076	-22.225	29.9905	(null)	Stable		as_082	Cl-
na_140	TDS	298.47	40.0248	-90.6318	(null)	Stable		na_050	Ca2+	44.1599	50.8856	-116.043	(null)	Stable		na_205	Mg2+	18.6096	38.132	-87.9403	(null)	Stable		na_159	Na+	41.5806	38.7098	-91.4385	(null)	Stable		na_190	K+	4.04811	44.8586	-108.332	(null)	Decreasing		na_200	SO42-	42	40.6403	-93.8083	(null)	Stable		sa_010	Cl-
na_132	TDS	303.08	41.1781	-91.1819	(null)	Stable		eu_027	Ca2+	44.718	47.3844	9.64222	(null)	Decreasing		na_169	Mg2+	18.8881	39.6451	-81.8499	(null)	Increasing		na_022	Na+	42.2398	41.5164	-109.449	(null)	Decreasing		na_162	K+	4.05427	46.8142	-100.821	(null)	Stable		na_291	SO42-	42.3229	49.7067	-112.863	(null)	Increasing		na_082	Cl-
oc_018	TDS	304.489	-32.43	142.37	(null)	(null)		na_110	Ca2+	45.6687	54.3542	-110.212	(null)	Stable		oc_030	Mg2+	19.0045	-36.98	143.96	(null)	Stable		oc_026	Na+	42.4589	-29.83	150.35	(null)	(null)		na_012	K+	4.0673	36.8647	-111.588	(null)	Decreasing		af_001	SO42-	43.1421	-34.0658	20.4042	(null)	(null)		na_300	Cl-
na_257	TDS	307.016	34.417	-106.801	(null)	Stable		na_080	Ca2+	46.45	37.3738	-121.933	(null)	(null)		na_152	Mg2+	19.0526	37.2216	-89.463	(null)	Stable		na_031	Na+	43.3905	37.2041	-113.181	(null)	Stable		na_177	K+	4.09167	38.0559	-94.1454	(null)	Increasing		na_202	SO42-	44	40.0693	-93.638	(null)	(null)		na_160	Cl-
na_152	TDS	307.587	37.2216	-89.463	(null)	Stable		eu_006	Ca2+	46.687	47.1711	20.2	(null)	Stable		oc_040	Mg2+	19.0753	-36.55	147.51	(null)	(null)		na_221	Na+	43.9288	48.9133	-97.917	(null)	Stable		na_053	K+	4.15229	46.7585	-118.149	(null)	Stable		na_235	SO42-	44.0619	55.7156	-117.622	(null)	Increasing		na_222	Cl-
eu_037	TDS	307.783	43.6769	4.62861	(null)	(null)		na_236	Ca2+	46.7611	55.0719	-118.805	(null)	Decreasing		na_194	Mg2+	19.3062	38.8639	-97.4834	(null)	Stable		oc_018	Na+	43.982	-32.43	142.37	(null)	Stable		na_152	K+	4.17393	37.2216	-89.463	(null)	Increasing		na_071	SO42-	44.5639	40.782	-86.2639	(null)	(null)		as_047	Cl-
na_077	TDS	308.033	29.7058	-98.1222	(null)	(null)		na_133	Ca2+	46.8711	45.6133	-112.329	(null)	Stable		na_303	Mg2+	19.3543	41.5	-83.7128	(null)	Decreasing		oc_038	Na+	45.0529	-29.46	148.88	(null)	(null)		oc_033	K+	4.18577	-37.1	144.05	(null)	Stable		na_241	SO42-	44.6992	39.2736	-77.5431	(null)	Stable		as_058	Cl-
oc_051	TDS	308.75	-30.14	148.38	(null)	Stable		na_235	Ca2+	47.3473	55.7156	-117.622	(null)	Stable		na_022	Mg2+	19.451	41.5164	-109.449	(null)	Decreasing		as_008	Na+	45.803	18.8333	79.45	(null)	(null)		na_056	K+	4.20583	45.9029	-119.327	(null)	(null)		na_155	SO42-	44.9	43.027	-91.1726	(null)	(null)		na_208	Cl-
na_160	TDS	311.735	47.6314	-108.688	(null)	Stable		na_155	Ca2+	48	43.027	-91.1726	(null)	(null)		na_107	Mg2+	19.4869	36.1406	-96.0064	(null)	Stable		af_007	Na+	46.7994	-24.3297	30.7414	(null)	Stable		na_133	K+	4.22747	45.6133	-112.329	(null)	Stable		eu_016	SO42-	45.1366	50.7837	5.72044	(null)	Decreasing		oc_068	Cl-
na_191	TDS	311.941	40.7536	-91.2778	(null)	Stable		na_319	Ca2+	48.5	31.6485	-95.7894	(null)	(null)		na_280	Mg2+	19.6535	33.8833	-117.644	(null)	Decreasing		na_033	Na+	48.3654	39.9789	-109.179	(null)	Decreasing		na_258	K+	4.23889	34.2484	-106.902	(null)	Stable		eu_006	SO42-	45.3294	47.1711	20.2	(null)	Stable		na_209	Cl-
as_008	TDS	317.005	18.8333	79.45	(null)	(null)		as_070	Ca2+	49.2949	37.5	118.233	(null)	Stable		na_160	Mg2+	19.9937	47.6314	-108.688	(null)	Stable		na_130	Na+	48.6576	41.327	-88.7176	(null)	Stable		oc_060	K+	4.24911	-36.9	142.64	(null)	Stable		na_137	SO42-	45.9614	38.4506	-89.6276	(null)	Stable		as_044	Cl-
na_067	TDS	324.015	40.5226	-75.9983	(null)	Decreasing		na_257	Ca2+	50.26	34.417	-106.801	(null)	Decreasing		af_005	Mg2+	20.0927	-25.4361	31.9822	(null)	Stable		na_256	Na+	49.0606	34.4145	-106.804	(null)	Stable		na_257	K+	4.25718	34.417	-106.801	(null)	Stable		eu_027	SO42-	46.4866	47.3844	9.64222	(null)	Stable		oc_067	Cl-
as_018	TDS	324.636	16.5167	80.6167	(null)	Stable		na_160	Ca2+	50.4826	47.6314	-108.688	(null)	Decreasing		oc_017	Mg2+	20.3188	-31.55	143.38	(null)	(null)		na_204	Na+	50.3192	45.8404	-106.223	(null)	Stable		na_303	K+	4.28139	41.5	-83.7128	(null)	Stable		eu_041	SO42-	46.5209	64.1431	41.9222	(null)	Stable		na_310	Cl-
na_007	TDS	329.837	26.7133	-81.6106	(null)	(null)		oc_026	Ca2+	51.1239	-29.83	150.35	(null)	(null)		na_067	Mg2+	20.7264	40.5226	-75.9983	(null)	Decreasing		as_018	Na+	50.3255	16.5167	80.6167	(null)	Stable		na_202	K+	4.28333	40.0693	-93.638	(null)	(null)		na_150	SO42-	46.936	32.3125	-90.9069	(null)	Stable		na_174	Cl-
na_216	TDS	333.87	44.7467	-92.8522	(null)	Stable		as_071	Ca2+	51.3058	36.7247	116.988	(null)	Stable		na_281	Mg2+	20.8	33.8558	-117.797	(null)	(null)		as_017	Na+	52.354	17.4108	75.8503	(null)	(null)		as_037	K+	4.29031	17.8667	103.774	(null)	(null)		na_222	SO42-	47.038	53.8417	-101.335	(null)	Stable		na_201	Cl-
na_185	TDS	336.647	31.313	-92.4429	(null)	Stable		na_152	Ca2+	51.5812	37.2216	-89.463	(null)	Stable		na_161	Mg2+	21.3002	48.1081	-103.715	(null)	Increasing		na_259	Na+	52.6056	34.2564	-106.891	(null)	Stable		oc_038	K+	4.30064	-29.46	148.88	(null)	(null)		na_205	SO42-	47.0597	38.132	-87.9403	(null)	Decreasing		na_124	Cl-
na_252	TDS	340	35.2848	-106.596	(null)	(null)		na_162	Ca2+	52.1034	46.8142	-100.821	(null)	Decreasing		na_162	Mg2+	21.6781	46.8142	-100.821	(null)	Stable		na_141	Na+	52.7798	42.1377	-104.776	(null)	(null)		af_012	K+	4.35	5.11	-1.61444	(null)	(null)		na_080	SO42-	47.7333	37.3738	-121.933	(null)	(null)		eu_018	Cl-
oc_038	TDS	342.542	-29.46	148.88	(null)	(null)		na_022	Ca2+	52.8964	41.5164	-109.449	(null)	Decreasing		as_071	Mg2+	21.878	36.7247	116.988	(null)	Decreasing		na_228	Na+	53.1609	40.7261	-74.3897	(null)	Stable		na_130	K+	4.3656	41.327	-88.7176	(null)	Stable		na_312	SO42-	49.126	40.2548	-76.8861	(null)	Decreasing		oc_050	Cl-
na_276	TDS	345.815	37.676	-121.266	(null)	Stable		as_018	Ca2+	52.9723	16.5167	80.6167	(null)	Stable		na_212	Mg2+	21.9249	47.6774	-104.155	(null)	Decreasing		na_185	Na+	53.4199	31.313	-92.4429	(null)	Stable		na_204	K+	4.39312	45.8404	-106.223	(null)	Stable		oc_016	SO42-	49.6205	-30.53	145.11	(null)	(null)		na_161	Cl-
na_123	TDS	349.321	41.2936	-96.2833	(null)	Stable		na_180	Ca2+	53.0279	39.401	-94.7268	(null)	Stable		eu_044	Mg2+	21.9367	52.9386	-1.135	(null)	Stable		oc_014	Na+	54.0135	-36.84	144.53	(null)	Stable		oc_051	K+	4.39396	-30.14	148.38	(null)	Stable		na_144	SO42-	50.3548	39.1714	-84.298	(null)	Decreasing		sa_023	Cl-
eu_016	TDS	350.293	50.7837	5.72044	(null)	Stable		na_015	Ca2+	53.1756	29.7063	-96.5369	(null)	Increasing		af_008	Mg2+	22.2986	-22.225	29.9905	(null)	Stable		na_032	Na+	54.1769	40.0139	-109.081	(null)	Stable		na_124	K+	4.43974	39.64	-93.2737	(null)	Stable		oc_004	SO42-	50.415	-37.92	141.28	(null)	Stable		na_253	Cl-
na_303	TDS	353.878	41.5	-83.7128	(null)	Decreasing		na_212	Ca2+	53.5991	47.6774	-104.155	(null)	Decreasing		na_140	Mg2+	22.3057	40.0248	-90.6318	(null)	Stable		as_024	Na+	56.6247	15.57	103.823	(null)	(null)		as_028	K+	4.46155	16.1	102.577	(null)	Stable		as_034	SO42-	50.6564	15.0183	102.287	(null)	(null)		na_162	Cl-
na_317	TDS	355.234	32.7075	-96.7356	(null)	Stable		na_174	Ca2+	54.275	42.7119	-106.558	(null)	Stable		na_192	Mg2+	22.6457	38.7267	-98.2337	(null)	Stable		na_161	Na+	57.7716	48.1081	-103.715	(null)	Increasing		na_252	K+	4.5	35.2848	-106.596	(null)	(null)		eu_031	SO42-	53.77	50	8.23	(null)	(null)		na_199	Cl-
na_029	TDS	356.438	34.0731	-111.716	(null)	Increasing		na_161	Ca2+	54.6218	48.1081	-103.715	(null)	Stable		eu_008	Mg2+	23.1287	40.82	0.52	(null)	Stable		oc_030	Na+	57.8301	-36.98	143.96	(null)	Stable		oc_004	K+	4.53088	-37.92	141.28	(null)	Stable		na_140	SO42-	54.0016	40.0248	-90.6318	(null)	Stable		as_059	Cl-
oc_047	TDS	358.335	-35.2539	139.454	(null)	Increasing		eu_029	Ca2+	54.8089	47.5667	7.585	(null)	Decreasing		oc_026	Mg2+	23.3877	-29.83	150.35	(null)	(null)		na_135	Na+	58.6226	38.9833	-94.9647	(null)	Decreasing		na_006	K+	4.54382	29.5825	-95.7577	(null)	Stable		eu_015	SO42-	56.1549	51.7156	4.89333	(null)	Stable		sa_041	Cl-
na_174	TDS	359.465	42.7119	-106.558	(null)	Stable		na_020	Ca2+	54.9438	32.8684	-109.511	(null)	Stable		na_163	Mg2+	23.7019	42.4858	-96.4139	(null)	Increasing		eu_031	Na+	59.1023	50	8.23	(null)	(null)		na_016	K+	4.55678	38.8105	-109.293	(null)	Decreasing		na_177	SO42-	58.1435	38.0559	-94.1454	(null)	Decreasing		as_020	Cl-
na_022	TDS	360.885	41.5164	-109.449	(null)	Decreasing		na_124	Ca2+	54.9632	39.64	-93.2737	(null)	Stable		as_070	Mg2+	24.0311	37.5	118.233	(null)	Stable		na_162	Na+	61.2397	46.8142	-100.821	(null)	Stable		na_036	K+	4.56817	36.0153	-114.738	(null)	Stable		na_020	SO42-	58.8449	32.8684	-109.511	(null)	Stable		na_178	Cl-
eu_015	TDS	360.913	51.7156	4.89333	(null)	Stable		na_200	Ca2+	55.0833	40.6403	-93.8083	(null)	Stable		na_195	Mg2+	24.1931	38.9064	-97.1178	(null)	Stable		oc_066	Na+	61.5909	-37.9333	176.767	(null)	(null)		na_018	K+	4.68813	36.1014	-112.086	(null)	Decreasing		oc_034	SO42-	59.5825	-36.42	143.95	(null)	Stable		na_311	Cl-
af_007	TDS	367.656	-24.3297	30.7414	(null)	Stable		na_159	Ca2+	55.2567	38.7098	-91.4385	(null)	Stable		na_130	Mg2+	24.4902	41.327	-88.7176	(null)	Stable		na_245	Na+	62.027	27.7128	-105.187	(null)	(null)		na_180	K+	4.69779	39.401	-94.7268	(null)	Stable		na_253	SO42-	59.6345	35.0892	-106.681	(null)	Decreasing		as_085	Cl-
na_159	TDS	373.45	38.7098	-91.4385	(null)	Stable		na_259	Ca2+	55.6117	34.2564	-106.891	(null)	Decreasing		na_144	Mg2+	25.496	39.1714	-84.298	(null)	Decreasing		na_212	Na+	62.5005	47.6774	-104.155	(null)	Decreasing		na_017	K+	4.71219	37.8083	-110.449	(null)	Stable		na_262	SO42-	59.9068	35.8747	-106.142	(null)	Decreasing		as_062	Cl-
af_001	TDS	379.548	-34.0658	20.4042	(null)	(null)		na_177	Ca2+	55.6158	38.0559	-94.1454	(null)	Stable		oc_033	Mg2+	25.5697	-37.1	144.05	(null)	Stable		af_008	Na+	62.9302	-22.225	29.9905	(null)	Stable		na_259	K+	4.80204	34.2564	-106.891	(null)	Increasing		na_178	SO42-	60.0167	38.0623	-93.6938	(null)	(null)		na_210	Cl-
na_136	TDS	380.71	39.5834	-88.4134	(null)	Decreasing		eu_020	Ca2+	55.8358	49.9178	18.3247	(null)	Decreasing		na_189	Mg2+	25.6178	39.2123	-82.8638	(null)	Stable		eu_009	Na+	64.3812	53.4	10.183	(null)	Stable		na_203	K+	4.80986	46.3846	-105.846	(null)	Stable		na_175	SO42-	60.0842	37.8995	-86.7055	(null)	Decreasing		na_115	Cl-
na_167	TDS	386.44	48.125	-104.472	(null)	Stable		na_205	Ca2+	56.432	38.132	-87.9403	(null)	Stable		na_113	Mg2+	25.8415	44.7586	-108.181	(null)	Stable		na_203	Na+	64.6157	46.3846	-105.846	(null)	Stable		na_245	K+	4.83236	27.7128	-105.187	(null)	(null)		na_145	SO42-	60.8222	39.7484	-83.9313	(null)	Decreasing		na_212	Cl-
na_145	TDS	388.542	39.7484	-83.9313	(null)	Stable		na_283	Ca2+	56.75	33.7511	-117.908	(null)	(null)		na_263	Mg2+	26.2154	25.8764	-97.4542	(null)	Stable		na_186	Na+	64.756	39.3556	-97.1275	(null)	Stable		na_057	K+	4.84042	46.0276	-118.73	(null)	Stable		eu_046	SO42-	62.2285	52.2333	21.0333	(null)	(null)		na_163	Cl-
na_144	TDS	391.737	39.1714	-84.298	(null)	Stable		na_204	Ca2+	57.2839	45.8404	-106.223	(null)	Decreasing		na_031	Mg2+	26.5095	37.2041	-113.181	(null)	Stable		na_115	Na+	64.8194	43.6461	-108.203	(null)	Stable		na_120	K+	4.93125	41.7792	-100.525	(null)	(null)		na_133	SO42-	63.0119	45.6133	-112.329	(null)	Stable		na_114	Cl-
na_125	TDS	402.613	40.287	-84.1499	(null)	Decreasing		na_252	Ca2+	58	35.2848	-106.596	(null)	(null)		na_012	Mg2+	26.5888	36.8647	-111.588	(null)	Decreasing		na_258	Na+	65.2597	34.2484	-106.902	(null)	Decreasing		eu_030	K+	4.95784	49.0333	8.30278	(null)	(null)		na_185	SO42-	63.3232	31.313	-92.4429	(null)	Stable		eu_045	Cl-
na_188	TDS	402.816	40.1239	-89.985	(null)	Stable		eu_005	Ca2+	58.081	47.61	19.0967	(null)	Stable		af_007	Mg2+	26.7116	-24.3297	30.7414	(null)	Stable		na_163	Na+	65.269	42.4858	-96.4139	(null)	Stable		na_256	K+	4.97646	34.4145	-106.804	(null)	Stable		eu_024	SO42-	63.4506	46.1647	8.91139	(null)	Stable		na_252	Cl-
af_008	TDS	403.624	-22.225	29.9905	(null)	Stable		na_201	Ca2+	58.2233	40.3363	-93.7685	(null)	Stable		na_032	Mg2+	26.7397	40.0139	-109.081	(null)	Stable		eu_030	Na+	65.9388	49.0333	8.30278	(null)	(null)		na_260	K+	5.01368	33.6791	-106.997	(null)	Decreasing		na_213	SO42-	65.1071	45.8001	-108.468	(null)	Stable		na_312	Cl-
na_259	TDS	404.345	34.2564	-106.891	(null)	Decreasing		na_140	Ca2+	58.6973	40.0248	-90.6318	(null)	Stable		na_033	Mg2+	27.071	39.9789	-109.179	(null)	Decreasing		na_276	Na+	66.4174	37.676	-121.266	(null)	Stable		oc_058	K+	5.03321	-28.49	149.48	(null)	(null)		na_276	SO42-	65.4026	37.676	-121.266	(null)	Increasing		na_067	Cl-
na_256	TDS	405.866	34.4145	-106.804	(null)	Stable		na_203	Ca2+	58.8187	46.3846	-105.846	(null)	Decreasing		na_141	Mg2+	27.2226	42.1377	-104.776	(null)	(null)		as_070	Na+	66.4924	37.5	118.233	(null)	Increasing		af_008	K+	5.05003	-22.225	29.9905	(null)	Stable		eu_043	SO42-	67.5691	51.4289	-0.317222	(null)	Stable		na_190	Cl-
na_189	TDS	406.717	39.2123	-82.8638	(null)	Stable		na_006	Ca2+	58.9471	29.5825	-95.7577	(null)	Decreasing		na_036	Mg2+	27.4358	36.0153	-114.738	(null)	Stable		as_071	Na+	67.2806	36.7247	116.988	(null)	Stable		oc_006	K+	5.09693	-37.63	142.33	(null)	(null)		oc_005	SO42-	68.7932	-37.62	141.42	(null)	Stable		na_002	Cl-
oc_040	TDS	410.508	-36.55	147.51	(null)	(null)		as_008	Ca2+	59.9758	18.8333	79.45	(null)	(null)		na_023	Mg2+	27.5411	40.0722	-109.728	(null)	Stable		oc_015	Na+	69.1951	-37.01	144.54	(null)	Decreasing		na_184	K+	5.09858	37.3564	-103.9	(null)	Stable		eu_032	SO42-	68.852	51.84	6.11	(null)	Decreasing		na_177	Cl-
oc_015	TDS	412.346	-37.01	144.54	(null)	Decreasing		eu_015	Ca2+	60.0884	51.7156	4.89333	(null)	Stable		na_080	Mg2+	27.7333	37.3738	-121.933	(null)	(null)		na_006	Na+	70.58	29.5825	-95.7577	(null)	Stable		eu_031	K+	5.15615	50	8.23	(null)	(null)		na_152	SO42-	69.2751	37.2216	-89.463	(null)	Decreasing		na_221	Cl-
na_006	TDS	417.377	29.5825	-95.7577	(null)	Stable		na_115	Ca2+	60.6328	43.6461	-108.203	(null)	Stable		na_221	Mg2+	27.8654	48.9133	-97.917	(null)	Stable		na_260	Na+	70.7033	33.6791	-106.997	(null)	Decreasing		na_013	K+	5.19252	32.7187	-114.719	(null)	Decreasing		na_006	SO42-	70.4391	29.5825	-95.7577	(null)	Stable		na_155	Cl-
na_305	TDS	418.105	43.1	-87.9089	(null)	Increasing		na_303	Ca2+	61.6362	41.5	-83.7128	(null)	Decreasing		na_024	Mg2+	27.8829	38.9861	-110.151	(null)	Decreasing		na_134	Na+	72.113	39.1983	-96.3056	(null)	Stable		eu_015	K+	5.42095	51.7156	4.89333	(null)	Increasing		na_176	SO42-	72.1772	38.6467	-82.8604	(null)	Decreasing		oc_057	Cl-
as_074	TDS	421.352	37.8829	105.987	(null)	Stable		na_163	Ca2+	62.678	42.4858	-96.4139	(null)	Stable		na_125	Mg2+	27.9861	40.287	-84.1499	(null)	(null)		na_024	Na+	72.5194	38.9861	-110.151	(null)	Decreasing		na_141	K+	5.46095	42.1377	-104.776	(null)	(null)		na_136	SO42-	72.5572	39.5834	-88.4134	(null)	Decreasing		na_220	Cl-
eu_040	TDS	423.742	48.8553	2.35451	(null)	(null)		na_170	Ca2+	62.7333	40.1203	-81.9996	(null)	Stable		na_021	Mg2+	28.2058	33.1028	-110.977	(null)	Decreasing		eu_020	Na+	72.5993	49.9178	18.3247	(null)	Stable		na_200	K+	5.53	40.6403	-93.8083	(null)	Stable		na_303	SO42-	73.7538	41.5	-83.7128	(null)	Decreasing		eu_029	Cl-
oc_033	TDS	425.759	-37.1	144.05	(null)	Stable		oc_005	Ca2+	63.096	-37.62	141.42	(null)	Stable		na_114	Mg2+	28.347	46.1471	-107.467	(null)	Stable		na_023	Na+	73.1538	40.0722	-109.728	(null)	Stable		oc_059	K+	5.56324	-36.64	142.97	(null)	Stable		as_054	SO42-	75.3036	14.45	79.9833	(null)	(null)		na_065	Cl-
na_147	TDS	428.4	39.8101	-83.7391	(null)	Stable		as_054	Ca2+	64.3812	14.45	79.9833	(null)	(null)		na_018	Mg2+	28.3883	36.1014	-112.086	(null)	Decreasing		eu_032	Na+	76.3281	51.84	6.11	(null)	Decreasing		na_163	K+	5.5879	42.4858	-96.4139	(null)	Stable		na_125	SO42-	78.1459	40.287	-84.1499	(null)	Decreasing		na_148	Cl-
na_111	TDS	429.745	45.3834	-112.453	(null)	Stable		na_275	Ca2+	64.8806	36.6311	-121.672	(null)	Stable		na_111	Mg2+	28.4985	45.3834	-112.453	(null)	Stable		oc_017	Na+	76.4851	-31.55	143.38	(null)	(null)		na_159	K+	5.6038	38.7098	-91.4385	(null)	Increasing		na_147	SO42-	82.25	39.8101	-83.7391	(null)	(null)		as_068	Cl-
na_162	TDS	436.288	46.8142	-100.821	(null)	Stable		na_107	Ca2+	65.1402	36.1406	-96.0064	(null)	Decreasing		oc_016	Mg2+	28.9905	-30.53	145.11	(null)	(null)		eu_044	Na+	76.7877	52.9386	-1.135	(null)	Stable		eu_046	K+	5.69373	52.2333	21.0333	(null)	(null)		na_257	SO42-	82.6699	34.417	-106.801	(null)	Decreasing		as_003	Cl-
na_209	TDS	437.282	43.7483	-99.5565	(null)	Stable		na_024	Ca2+	65.4417	38.9861	-110.151	(null)	Decreasing		oc_013	Mg2+	29.1	-36.33	144.7	(null)	Stable		na_275	Na+	78.1812	36.6311	-121.672	(null)	Stable		na_243	K+	5.7	25.8886	-97.5086	(null)	(null)		as_017	SO42-	84.4822	17.4108	75.8503	(null)	(null)		na_241	Cl-
na_135	TDS	437.929	38.9833	-94.9647	(null)	Stable		na_032	Ca2+	65.7381	40.0139	-109.081	(null)	Stable		na_275	Mg2+	29.9338	36.6311	-121.672	(null)	Stable		na_012	Na+	80.8639	36.8647	-111.588	(null)	Decreasing		as_077	K+	5.76503	34.6106	110.3	(null)	(null)		na_189	SO42-	87.1908	39.2123	-82.8638	(null)	Stable		eu_037	Cl-
na_130	TDS	439.549	41.327	-88.7176	(null)	Stable		na_033	Ca2+	65.9716	39.9789	-109.179	(null)	Stable		na_106	Mg2+	30.4804	37.9464	-97.775	(null)	Stable		na_027	Na+	80.9355	36.8722	-111.595	(null)	Stable		oc_005	K+	5.88491	-37.62	141.42	(null)	Stable		na_130	SO42-	89.3682	41.327	-88.7176	(null)	Decreasing		na_240	Cl-
eu_030	TDS	444.967	49.0333	8.30278	(null)	(null)		oc_004	Ca2+	66.2009	-37.92	141.28	(null)	Stable		oc_015	Mg2+	31.1888	-37.01	144.54	(null)	Decreasing		na_281	Na+	81.525	33.8558	-117.797	(null)	(null)		na_148	K+	5.9436	44.1689	-94.0033	(null)	Stable		na_258	SO42-	91.4861	34.2484	-106.902	(null)	Stable		na_033	Cl-
na_161	TDS	447.97	48.1081	-103.715	(null)	Stable		na_130	Ca2+	66.8058	41.327	-88.7176	(null)	Stable		oc_032	Mg2+	31.9128	-36.81	143.91	(null)	Stable		na_114	Na+	83.1901	46.1471	-107.467	(null)	Decreasing		eu_032	K+	5.96931	51.84	6.11	(null)	Decreasing		as_071	SO42-	94.3599	36.7247	116.988	(null)	Increasing		oc_070	Cl-
oc_026	TDS	448.857	-29.83	150.35	(null)	(null)		na_135	Ca2+	66.9123	38.9833	-94.9647	(null)	Stable		na_136	Mg2+	32.2491	39.5834	-88.4134	(null)	Stable		eu_046	Na+	83.2285	52.2333	21.0333	(null)	(null)		na_263	K+	6.06626	25.8764	-97.4542	(null)	Increasing		na_134	SO42-	95.8519	39.1983	-96.3056	(null)	Stable		na_142	Cl-
na_126	TDS	449.389	39.3911	-84.5722	(null)	(null)		eu_016	Ca2+	67.2493	50.7837	5.72044	(null)	Decreasing		na_190	Mg2+	32.5689	44.8586	-108.332	(null)	Decreasing		oc_033	Na+	86.7627	-37.1	144.05	(null)	Stable		na_255	K+	6.1469	33.6806	-106.992	(null)	Stable		na_135	SO42-	96.3938	38.9833	-94.9647	(null)	Decreasing		oc_058	Cl-
na_033	TDS	453.489	39.9789	-109.179	(null)	Decreasing		eu_031	Ca2+	67.3262	50	8.23	(null)	(null)		eu_007	Mg2+	32.5795	47.5342	40.6475	(null)	Stable		na_283	Na+	87.75	33.7511	-117.908	(null)	(null)		na_027	K+	6.20119	36.8722	-111.595	(null)	Stable		oc_026	SO42-	100.642	-29.83	150.35	(null)	(null)		oc_025	Cl-
na_212	TDS	453.758	47.6774	-104.155	(null)	Decreasing		eu_011	Ca2+	67.4374	38.8825	-6.9775	(null)	(null)		na_145	Mg2+	32.7083	39.7484	-83.9313	(null)	(null)		na_113	Na+	88.2659	44.7586	-108.181	(null)	Decreasing		na_020	K+	6.30269	32.8684	-109.511	(null)	Stable		eu_020	SO42-	100.944	49.9178	18.3247	(null)	Decreasing		na_207	Cl-
eu_020	TDS	454.662	49.9178	18.3247	(null)	Decreasing		na_023	Ca2+	67.6702	40.0722	-109.728	(null)	Stable		eu_011	Mg2+	32.8306	38.8825	-6.9775	(null)	(null)		na_207	Na+	91.75	43.2548	-102.827	(null)	(null)		na_111	K+	6.38989	45.3834	-112.453	(null)	Stable		na_160	SO42-	101.555	47.6314	-108.688	(null)	Stable		na_087	Cl-
na_032	TDS	458.787	40.0139	-109.081	(null)	Stable		eu_037	Ca2+	67.8991	43.6769	4.62861	(null)	(null)		na_013	Mg2+	32.8965	32.7187	-114.719	(null)	Decreasing		na_280	Na+	93.7639	33.8833	-117.644	(null)	Stable		na_107	K+	6.49928	36.1406	-96.0064	(null)	Stable		na_259	SO42-	105.897	34.2564	-106.891	(null)	Decreasing		as_083	Cl-
na_038	TDS	459.793	39.2392	-108.266	(null)	Stable		na_256	Ca2+	68.0615	34.4145	-106.804	(null)	Stable		as_077	Mg2+	33.2918	34.6106	110.3	(null)	(null)		na_036	Na+	95.9504	36.0153	-114.738	(null)	Stable		oc_066	K+	6.72	-37.9333	176.767	(null)	(null)		na_280	SO42-	109.799	33.8833	-117.644	(null)	Decreasing		na_180	Cl-
oc_017	TDS	463.987	-31.55	143.38	(null)	(null)		eu_046	Ca2+	68.7943	52.2333	21.0333	(null)	(null)		oc_059	Mg2+	33.7953	-36.64	142.97	(null)	Stable		na_209	Na+	97.0441	43.7483	-99.5565	(null)	Stable		na_284	K+	6.73471	34.3997	-118.705	(null)	Decreasing		na_275	SO42-	110.724	36.6311	-121.672	(null)	Decreasing		na_113	Cl-
na_131	TDS	465.456	41.3422	-88.8467	(null)	Stable		na_169	Ca2+	70.0099	39.6451	-81.8499	(null)	Decreasing		na_016	Mg2+	34.995	38.8105	-109.293	(null)	Decreasing		af_001	Na+	97.9509	-34.0658	20.4042	(null)	(null)		na_172	K+	6.74536	42.7397	-98.2228	(null)	Stable		na_119	SO42-	112.326	41.6805	-93.6683	(null)	Stable		eu_013	Cl-
eu_043	TDS	465.677	51.4289	-0.317222	(null)	Stable		na_260	Ca2+	70.3714	33.6791	-106.997	(null)	Decreasing		as_018	Mg2+	36.6628	16.5167	80.6167	(null)	Stable		eu_008	Na+	98.2005	40.82	0.52	(null)	Stable		oc_034	K+	6.82931	-36.42	143.95	(null)	Increasing		na_111	SO42-	115.722	45.3834	-112.453	(null)	Stable		oc_063	Cl-
na_166	TDS	477.531	42.8661	-97.3936	(null)	(null)		na_134	Ca2+	70.7773	39.1983	-96.3056	(null)	Stable		na_019	Mg2+	38.7382	38.7972	-109.195	(null)	Decreasing		na_020	Na+	100.719	32.8684	-109.511	(null)	Stable		na_209	K+	6.92604	43.7483	-99.5565	(null)	Stable		na_209	SO42-	116.944	43.7483	-99.5565	(null)	Stable		na_057	Cl-
na_221	TDS	479.39	48.9133	-97.917	(null)	Stable		na_221	Ca2+	70.8128	48.9133	-97.917	(null)	Stable		na_203	Mg2+	40.3216	46.3846	-105.846	(null)	Stable		as_077	Na+	103.728	34.6106	110.3	(null)	(null)		as_034	K+	6.92937	15.0183	102.287	(null)	(null)		na_281	SO42-	117.5	33.8558	-117.797	(null)	(null)		oc_065	Cl-
na_051	TDS	482.398	35.9264	-111.567	(null)	Stable		na_189	Ca2+	70.8493	39.2123	-82.8638	(null)	Stable		na_204	Mg2+	40.5463	45.8404	-106.223	(null)	Stable		oc_013	Na+	105.292	-36.33	144.7	(null)	Stable		oc_017	K+	7.03274	-31.55	143.38	(null)	(null)		na_159	SO42-	117.948	38.7098	-91.4385	(null)	Stable		na_168	Cl-
na_031	TDS	484.497	37.2041	-113.181	(null)	Stable		na_144	Ca2+	71.5566	39.1714	-84.298	(null)	Decreasing		na_017	Mg2+	41.1572	37.8083	-110.449	(null)	Stable		na_255	Na+	107.2	33.6806	-106.992	(null)	Stable		na_135	K+	7.25415	38.9833	-94.9647	(null)	Stable		na_168	SO42-	123.564	40.3912	-79.8581	(null)	Decreasing		na_111	Cl-
na_115	TDS	484.757	43.6461	-108.203	(null)	Stable		na_111	Ca2+	71.8035	45.3834	-112.453	(null)	Increasing		oc_060	Mg2+	42.528	-36.9	142.64	(null)	Stable		na_193	Na+	107.657	38.6114	-97.9528	(null)	Stable		eu_043	K+	7.26105	51.4289	-0.317222	(null)	Stable		na_107	SO42-	126.747	36.1406	-96.0064	(null)	Stable		na_313	Cl-
na_204	TDS	488.305	45.8404	-106.223	(null)	Stable		oc_011	Ca2+	72.6578	-36.43	143.29	(null)	Stable		na_030	Mg2+	43.26	37.1628	-113.395	(null)	Stable		as_033	Na+	108.153	15.335	104.162	(null)	Increasing		oc_016	K+	7.50409	-30.53	145.11	(null)	(null)		na_256	SO42-	128.18	34.4145	-106.804	(null)	Stable		as_057	Cl-
na_134	TDS	489.996	39.1983	-96.3056	(null)	Stable		na_281	Ca2+	72.84	33.8558	-117.797	(null)	(null)		as_054	Mg2+	44.6889	14.45	79.9833	(null)	(null)		na_018	Na+	109.233	36.1014	-112.086	(null)	Decreasing		na_021	K+	7.5989	33.1028	-110.977	(null)	Decreasing		na_193	SO42-	129.63	38.6114	-97.9528	(null)	Stable		af_015	Cl-
na_260	TDS	490.593	33.6791	-106.997	(null)	Decreasing		na_136	Ca2+	73.3847	39.5834	-88.4134	(null)	Stable		na_316	Mg2+	45	32.5517	-117.084	(null)	(null)		na_016	Na+	110.214	38.8105	-109.293	(null)	Decreasing		na_117	K+	7.7	43.3053	-103.562	(null)	(null)		as_070	SO42-	130.771	37.5	118.233	(null)	Stable		na_257	Cl-
na_169	TDS	490.613	39.6451	-81.8499	(null)	Decreasing		na_207	Ca2+	74.6351	43.2548	-102.827	(null)	(null)		na_148	Mg2+	45.6845	44.1689	-94.0033	(null)	Stable		na_090	Na+	113.355	43.1858	-97.6356	(null)	Decreasing		na_182	K+	7.88263	46.4294	-105.31	(null)	Stable		na_316	SO42-	131	32.5517	-117.084	(null)	(null)		na_147	Cl-
as_071	TDS	492.534	36.7247	116.988	(null)	Increasing		eu_007	Ca2+	75.5183	47.5342	40.6475	(null)	Stable		na_027	Mg2+	45.7188	36.8722	-111.595	(null)	Stable		as_037	Na+	113.696	17.8667	103.774	(null)	(null)		na_183	K+	7.88848	44.65	-106.128	(null)	Increasing		na_169	SO42-	131.794	39.6451	-81.8499	(null)	Stable		na_141	Cl-
as_076	TDS	493.604	39.248	106.786	(null)	Increasing		na_036	Ca2+	75.6502	36.0153	-114.738	(null)	Decreasing		eu_047	Mg2+	50.7145	53.0476	8.89109	(null)	Decreasing		na_190	Na+	117.058	44.8586	-108.332	(null)	Decreasing		na_208	K+	7.97034	43.7525	-101.525	(null)	Stable		na_186	SO42-	132.976	39.3556	-97.1275	(null)	Stable		na_254	Cl-
as_069	TDS	497.71	34.9117	113.683	(null)	Increasing		na_145	Ca2+	76	39.7484	-83.9313	(null)	(null)		na_182	Mg2+	56.5233	46.4294	-105.31	(null)	Stable		oc_032	Na+	118.066	-36.81	143.91	(null)	Stable		eu_020	K+	8.15802	49.9178	18.3247	(null)	Decreasing		na_051	SO42-	136.887	35.9264	-111.567	(null)	Stable		eu_025	Cl-
na_163	TDS	498.775	42.4858	-96.4139	(null)	Stable		na_114	Ca2+	76.806	46.1471	-107.467	(null)	Stable		oc_004	Mg2+	56.6742	-37.92	141.28	(null)	Stable		as_054	Na+	118.254	14.45	79.9833	(null)	(null)		eu_009	K+	8.43785	53.4	10.183	(null)	Increasing		na_170	SO42-	140.639	40.1203	-81.9996	(null)	Decreasing		na_027	Cl-
oc_013	TDS	498.886	-36.33	144.7	(null)	Stable		na_258	Ca2+	76.9061	34.2484	-106.902	(null)	Decreasing		oc_006	Mg2+	58.9744	-37.63	142.33	(null)	(null)		na_051	Na+	125.692	35.9264	-111.567	(null)	Stable		na_134	K+	8.7175	39.1983	-96.3056	(null)	Stable		na_260	SO42-	142.348	33.6791	-106.997	(null)	Decreasing		as_022	Cl-
na_119	TDS	499.518	41.6805	-93.6683	(null)	Stable		na_031	Ca2+	76.9524	37.2041	-113.181	(null)	Decreasing		oc_034	Mg2+	59.4497	-36.42	143.95	(null)	Stable		na_017	Na+	125.926	37.8083	-110.449	(null)	Stable		na_248	K+	8.85435	32.8409	-104.324	(null)	Stable		na_031	SO42-	143.45	37.2041	-113.181	(null)	Stable		na_159	Cl-
na_020	TDS	500.284	32.8684	-109.511	(null)	Stable		na_113	Ca2+	77.0502	44.7586	-108.181	(null)	Stable		as_008	Mg2+	59.6187	18.8333	79.45	(null)	(null)		as_028	Na+	130.004	16.1	102.577	(null)	Stable		na_194	K+	9.10724	38.8639	-97.4834	(null)	Stable		na_174	SO42-	144.736	42.7119	-106.558	(null)	Stable		eu_002	Cl-
as_079	TDS	514.392	37.4466	110.709	(null)	Increasing		eu_032	Ca2+	77.4282	51.84	6.11	(null)	Decreasing		na_183	Mg2+	59.7703	44.65	-106.128	(null)	Decreasing		na_194	Na+	137.198	38.8639	-97.4834	(null)	Stable		na_221	K+	9.13811	48.9133	-97.917	(null)	Increasing		eu_009	SO42-	145.188	53.4	10.183	(null)	Decreasing		na_150	Cl-
na_258	TDS	519.239	34.2484	-106.902	(null)	Decreasing		na_012	Ca2+	78.2632	36.8647	-111.588	(null)	Decreasing		na_090	Mg2+	60.057	43.1858	-97.6356	(null)	Stable		na_208	Na+	144.774	43.7525	-101.525	(null)	Stable		oc_018	K+	9.26119	-32.43	142.37	(null)	Increasing		na_022	SO42-	145.312	41.5164	-109.449	(null)	Decreasing		oc_012	Cl-
na_283	TDS	520.75	33.7511	-117.908	(null)	(null)		na_255	Ca2+	78.758	33.6806	-106.992	(null)	Decreasing		as_007	Mg2+	65.8815	19.6789	79.7869	(null)	(null)		oc_016	Na+	148.442	-30.53	145.11	(null)	(null)		na_280	K+	10.1881	33.8833	-117.644	(null)	Increasing		eu_047	SO42-	151.392	53.0476	8.89109	(null)	Decreasing		af_013	Cl-
eu_032	TDS	524.544	51.84	6.11	(null)	Decreasing		eu_047	Ca2+	80.9648	53.0476	8.89109	(null)	Decreasing		eu_049	Mg2+	68.5563	52.9667	9.13333	(null)	Stable		na_013	Na+	150.836	32.7187	-114.719	(null)	Decreasing		eu_044	K+	10.3758	52.9386	-1.135	(null)	Stable		eu_011	SO42-	153.389	38.8825	-6.9775	(null)	(null)		sa_029	Cl-
na_186	TDS	524.856	39.3556	-97.1275	(null)	Stable		na_141	Ca2+	81.8548	42.1377	-104.776	(null)	(null)		na_108	Mg2+	72.7362	37.9278	-99.3743	(null)	Stable		na_263	Na+	152.768	25.8764	-97.4542	(null)	Stable		na_195	K+	10.4211	38.9064	-97.1178	(null)	Stable		na_194	SO42-	158.26	38.8639	-97.4834	(null)	Stable		eu_040	Cl-
eu_031	TDS	528.283	50	8.23	(null)	(null)		na_125	Ca2+	81.875	40.287	-84.1499	(null)	(null)		na_284	Mg2+	82.2632	34.3997	-118.705	(null)	Decreasing		na_021	Na+	154.362	33.1028	-110.977	(null)	Stable		oc_011	K+	10.4451	-36.43	143.29	(null)	Stable		na_283	SO42-	159.25	33.7511	-117.908	(null)	(null)		eu_003	Cl-
na_023	TDS	532.338	40.0722	-109.728	(null)	Stable		na_018	Ca2+	82.4404	36.1014	-112.086	(null)	Decreasing		na_117	Mg2+	82.7324	43.3053	-103.562	(null)	(null)		na_243	Na+	156.062	25.8886	-97.5086	(null)	(null)		na_193	K+	10.5694	38.6114	-97.9528	(null)	Decreasing		eu_044	SO42-	163.814	52.9386	-1.135	(null)	Stable		na_127	Cl-
as_075	TDS	535.825	34.8123	111.265	(null)	Increasing		eu_049	Ca2+	82.8664	52.9667	9.13333	(null)	Stable		oc_005	Mg2+	86.4939	-37.62	141.42	(null)	Stable		na_117	Na+	172.5	43.3053	-103.562	(null)	(null)		na_275	K+	10.7966	36.6311	-121.672	(null)	Stable		na_221	SO42-	164.563	48.9133	-97.917	(null)	Stable		na_140	Cl-
oc_032	TDS	536.037	-36.81	143.91	(null)	Stable		na_280	Ca2+	82.9129	33.8833	-117.644	(null)	Stable		as_017	Mg2+	104.063	17.4108	75.8503	(null)	(null)		na_184	Na+	187.095	37.3564	-103.9	(null)	Stable		na_106	K+	11.1987	37.9464	-97.775	(null)	Decreasing		na_208	SO42-	165.321	43.7525	-101.525	(null)	Stable		af_012	Cl-
na_141	TDS	537.911	42.1377	-104.776	(null)	(null)		na_148	Ca2+	83.7073	44.1689	-94.0033	(null)	Stable		na_184	Mg2+	142.169	37.3564	-103.9	(null)	Stable		na_192	Na+	204.626	38.7267	-98.2337	(null)	Stable		na_281	K+	11.255	33.8558	-117.797	(null)	(null)		oc_011	SO42-	170.588	-36.43	143.29	(null)	Stable		na_145	Cl-
na_040	TDS	541.179	35.7736	-113.363	(null)	Increasing		na_186	Ca2+	85.5948	39.3556	-97.1275	(null)	Stable		oc_011	Mg2+	151.08	-36.43	143.29	(null)	Stable		na_284	Na+	219.352	34.3997	-118.705	(null)	Decreasing		na_283	K+	11.295	33.7511	-117.908	(null)	(null)		eu_007	SO42-	171.967	47.5342	40.6475	(null)	Stable		as_006	Cl-
as_070	TDS	542.927	37.5	118.233	(null)	Increasing		na_316	Ca2+	89	32.5517	-117.084	(null)	(null)		na_011	Mg2+	151.194	32.7833	-114.737	(null)	(null)		na_316	Na+	219.5	32.5517	-117.084	(null)	(null)		na_186	K+	11.3061	39.3556	-97.1275	(null)	Stable		na_141	SO42-	172.769	42.1377	-104.776	(null)	(null)		na_125	Cl-
na_024	TDS	543.105	38.9861	-110.151	(null)	Decreasing		na_263	Ca2+	89.6266	25.8764	-97.4542	(null)	Stable		na_248	Mg2+	159.396	32.8409	-104.324	(null)	Stable		as_034	Na+	219.913	15.0183	102.287	(null)	(null)		na_207	K+	11.325	43.2548	-102.827	(null)	(null)		as_077	SO42-	173.221	34.6106	110.3	(null)	(null)		oc_007	Cl-
as_054	TDS	544.311	14.45	79.9833	(null)	(null)		na_193	Ca2+	90.9586	38.6114	-97.9528	(null)	Stable		na_245	Mg2+	169.671	27.7128	-105.187	(null)	(null)		oc_006	Na+	223.625	-37.63	142.33	(null)	(null)		na_108	K+	11.7801	37.9278	-99.3743	(null)	Stable		na_032	SO42-	178.182	40.0139	-109.081	(null)	Stable		eu_005	Cl-
na_203	TDS	544.961	46.3846	-105.846	(null)	Stable		na_190	Ca2+	91.8476	44.8586	-108.332	(null)	Stable		sa_003	Mg2+	4.11516	-14.4453	-67.5342	Acidification	Increasing		oc_059	Na+	225.325	-36.64	142.97	(null)	Stable		na_192	K+	12.0199	38.7267	-98.2337	(null)	Decreasing		eu_049	SO42-	179.222	52.9667	9.13333	(null)	Stable		na_307	Cl-
na_279	TDS	551.895	33.9686	-117.448	(null)	Stable		eu_009	Ca2+	92.2826	53.4	10.183	(null)	Decreasing		sa_011	Mg2+	1.37377	-3.345	-60.553	Acidification	Stable		na_108	Na+	228.769	37.9278	-99.3743	(null)	Stable		as_021	K+	16.1452	72.3333	126.667	(null)	Stable		na_162	SO42-	180.176	46.8142	-100.821	(null)	Stable		na_176	Cl-
na_208	TDS	553.306	43.7525	-101.525	(null)	Stable		eu_040	Ca2+	92.6547	48.8553	2.35451	(null)	Stable		sa_006	Mg2+	1.71835	-4.89694	-60.0253	Acidification	Stable		na_195	Na+	229.544	38.9064	-97.1178	(null)	Stable		na_090	K+	16.6044	43.1858	-97.6356	(null)	Stable		na_033	SO42-	181.157	39.9789	-109.179	(null)	Decreasing		na_152	Cl-
na_275	TDS	564.67	36.6311	-121.672	(null)	Stable		na_243	Ca2+	93.4572	25.8886	-97.5086	(null)	Stable		sa_004	Mg2+	0.737825	1.82139	-61.1236	Acidification	Increasing		oc_034	Na+	229.863	-36.42	143.95	(null)	Stable		na_019	K+	16.7483	38.7972	-109.195	(null)	Decreasing		na_161	SO42-	181.505	48.1081	-103.715	(null)	Increasing		na_175	Cl-
as_073	TDS	567.685	35.6657	110.588	(null)	Increasing		na_027	Ca2+	94.0435	36.8722	-111.595	(null)	Stable		sa_012	Mg2+	0.547464	-4.28333	-55.9833	Acidification	Stable		oc_060	Na+	240.515	-36.9	142.64	(null)	Stable		na_030	K+	19.47	37.1628	-113.395	(null)	Stable		na_255	SO42-	181.974	33.6806	-106.992	(null)	Stable		oc_037	Cl-
na_281	TDS	568.733	33.8558	-117.797	(null)	(null)		eu_044	Ca2+	95.7336	52.9386	-1.135	(null)	Stable		sa_001	Mg2+	1.05535	-1.94694	-55.5108	Acidification	Stable		eu_047	Na+	242.8	53.0476	8.89109	(null)	Decreasing		na_316	K+	25	32.5517	-117.084	(null)	(null)		na_212	SO42-	192.395	47.6774	-104.155	(null)	Decreasing		eu_001	Cl-
eu_044	TDS	574.546	52.9386	-1.135	(null)	Increasing		na_013	Ca2+	96.0363	32.7187	-114.719	(null)	Decreasing		na_070	Mg2+	0.99205	33.0279	-80.3915	Acidification	Increasing		na_030	Na+	246.9	37.1628	-113.395	(null)	Stable		eu_047	K+	29.311	53.0476	8.89109	(null)	Decreasing		na_204	SO42-	196.469	45.8404	-106.223	(null)	Stable		oc_019	Cl-
na_246	TDS	577.707	27.4003	-99.4883	(null)	Stable		na_016	Ca2+	96.3208	38.8105	-109.293	(null)	Decreasing		na_238	Mg2+	1.33088	35.8567	-80.3869	Acidification	Increasing		na_182	Na+	256.013	46.4294	-105.31	(null)	Increasing		eu_049	K+	38.7776	52.9667	9.13333	(null)	Stable		oc_040	SO42-	198.609	-36.55	147.51	(null)	(null)		na_256	Cl-
na_181	TDS	585.557	40.8744	-98.2817	(null)	(null)		na_194	Ca2+	97.1036	38.8639	-97.4834	(null)	Stable		oc_009	Mg2+	1.85466	-36.0333	146	Alkalinization	Decreasing		na_107	Na+	278.553	36.1406	-96.0064	(null)	Decreasing		sa_003	K+	1.09224	-14.4453	-67.5342	Acidification	Stable		na_067	SO42-	204.088	40.5226	-75.9983	(null)	Decreasing		na_104	Cl-
na_149	TDS	586.79	44.6931	-93.6417	(null)	Decreasing		eu_043	Ca2+	98.0177	51.4289	-0.317222	(null)	Stable		eu_022	Mg2+	3.74258	67.5833	52.1753	Alkalinization	Stable		na_183	Na+	326.432	44.65	-106.128	(null)	Decreasing		sa_011	K+	0.988716	-3.345	-60.553	Acidification	Stable		na_023	SO42-	205.095	40.0722	-109.728	(null)	Stable		na_258	Cl-
na_148	TDS	595.08	44.1689	-94.0033	(null)	Stable		na_019	Ca2+	100.78	38.7972	-109.195	(null)	Decreasing		eu_012	Mg2+	15.5026	45.1722	38.2208	Alkalinization	Increasing		oc_004	Na+	326.725	-37.92	141.28	(null)	Stable		sa_006	K+	1.34588	-4.89694	-60.0253	Acidification	Stable		eu_008	SO42-	208.543	40.82	0.52	(null)	Stable		na_032	Cl-
na_280	TDS	599.241	33.8833	-117.644	(null)	Stable		na_017	Ca2+	102.618	37.8083	-110.449	(null)	Stable		as_051	Mg2+	4.58289	66.52	66.6	Alkalinization	Increasing		na_019	Na+	332.484	38.7972	-109.195	(null)	Decreasing		sa_004	K+	1.50869	1.82139	-61.1236	Acidification	Decreasing		na_148	SO42-	208.701	44.1689	-94.0033	(null)	Stable		eu_042	Cl-
as_017	TDS	604.489	17.4108	75.8503	(null)	(null)		na_106	Ca2+	109.725	37.9464	-97.775	(null)	Stable		na_146	Mg2+	29.2075	47.5903	-103.252	Alkalinization	Stable		na_106	Na+	369.837	37.9464	-97.775	(null)	Stable		sa_012	K+	0.825523	-4.28333	-55.9833	Acidification	Stable		na_163	SO42-	212.329	42.4858	-96.4139	(null)	Stable		na_080	Cl-
na_012	TDS	609.177	36.8647	-111.588	(null)	Decreasing		eu_008	Ca2+	111.711	40.82	0.52	(null)	Stable		na_128	Mg2+	38.5022	46.8339	-100.975	Alkalinization	Stable		eu_049	Na+	406.941	52.9667	9.13333	(null)	Stable		sa_001	K+	0.90296	-1.94694	-55.5108	Acidification	Increasing		na_192	SO42-	215.682	38.7267	-98.2337	(null)	Stable		af_010	Cl-
na_036	TDS	610.045	36.0153	-114.738	(null)	Increasing		na_195	Ca2+	112.513	38.9064	-97.1178	(null)	Stable		af_004	Mg2+	37.3895	-33.2378	26.9903	Alkalinization	(null)		oc_005	Na+	488.963	-37.62	141.42	(null)	Stable		na_070	K+	1.26287	33.0279	-80.3915	Acidification	Increasing		na_115	SO42-	221.259	43.6461	-108.203	(null)	Stable		na_205	Cl-
na_113	TDS	625.398	44.7586	-108.181	(null)	Decreasing		na_021	Ca2+	115.912	33.1028	-110.977	(null)	Decreasing		oc_023	Mg2+	5.31686	-36.17	145.11	Alkalinization + Desalinization + Softening	Decreasing		na_248	Na+	944.985	32.8409	-104.324	(null)	Stable		na_238	K+	2.07778	35.8567	-80.3869	Acidification	Increasing		na_195	SO42-	221.409	38.9064	-97.1178	(null)	Increasing		oc_003	Cl-
na_114	TDS	625.588	46.1471	-107.467	(null)	Stable		na_182	Ca2+	129.545	46.4294	-105.31	(null)	Decreasing		oc_043	Mg2+	6.29048	-35.32	143.56	Alkalinization + Desalinization + Softening	Decreasing		oc_011	Na+	947.818	-36.43	143.29	(null)	Stable		oc_009	K+	1.17576	-36.0333	146	Alkalinization	Stable		na_203	SO42-	221.918	46.3846	-105.846	(null)	Stable		sa_024	Cl-
na_039	TDS	625.909	39.1328	-109.026	(null)	Stable		na_011	Ca2+	133.338	32.7833	-114.737	(null)	Stable		oc_046	Mg2+	6.71089	-34.17	142.08	Alkalinization + Desalinization + Softening	Decreasing		sa_003	Na+	3.48187	-14.4453	-67.5342	Acidification	Stable		eu_022	K+	0.8363	67.5833	52.1753	Alkalinization	Stable		na_207	SO42-	226.636	43.2548	-102.827	(null)	(null)		na_137	Cl-
na_255	TDS	640.426	33.6806	-106.992	(null)	Decreasing		na_090	Ca2+	135.069	43.1858	-97.6356	(null)	Stable		oc_048	Mg2+	5.47579	-34.59	142.75	Alkalinization + Desalinization + Softening	Decreasing		sa_011	Na+	3.34589	-3.345	-60.553	Acidification	Stable		as_051	K+	1.06083	66.52	66.6	Alkalinization	Stable		na_024	SO42-	229.707	38.9861	-110.151	(null)	Decreasing		oc_051	Cl-
na_207	TDS	642.568	43.2548	-102.827	(null)	(null)		na_245	Ca2+	135.543	27.7128	-105.187	(null)	(null)		na_265	Mg2+	3.82629	36.9151	-78.7408	Alkalinization + Desalinization + Softening	Decreasing		sa_006	Na+	2.26057	-4.89694	-60.0253	Acidification	Decreasing		na_146	K+	9.69396	47.5903	-103.252	Alkalinization	Stable		na_011	SO42-	241.062	32.7833	-114.737	(null)	Stable		na_259	Cl-
na_193	TDS	645.536	38.6114	-97.9528	(null)	Stable		na_192	Ca2+	140.581	38.7267	-98.2337	(null)	Increasing		na_072	Mg2+	7.79312	40.4915	-124.1	Desalinization	Decreasing		sa_004	Na+	2.00806	1.82139	-61.1236	Acidification	Decreasing		na_128	K+	9.33998	46.8339	-100.975	Alkalinization	Increasing		na_012	SO42-	249.535	36.8647	-111.588	(null)	Decreasing		oc_038	Cl-
oc_016	TDS	691.475	-30.53	145.11	(null)	(null)		na_183	Ca2+	142.412	44.65	-106.128	(null)	Decreasing		oc_027	Mg2+	1.38207	-36.13	146.95	Desalinization + Softening	Decreasing		sa_012	Na+	0.726687	-4.28333	-55.9833	Acidification	Stable		af_004	K+	3.93962	-33.2378	26.9903	Alkalinization	(null)		na_263	SO42-	267.056	25.8764	-97.4542	(null)	Stable		na_024	Cl-
na_018	TDS	699.751	36.1014	-112.086	(null)	Decreasing		na_030	Ca2+	156.75	37.1628	-113.395	(null)	(null)		oc_031	Mg2+	17.2447	-35.7	143.91	Desalinization + Softening	Decreasing		sa_001	Na+	2.15846	-1.94694	-55.5108	Acidification	Stable		oc_023	K+	2.91959	-36.17	145.11	Alkalinization + Desalinization + Softening	Stable		na_018	SO42-	270.148	36.1014	-112.086	(null)	Decreasing		oc_024	Cl-
as_077	TDS	704.316	34.6106	110.3	(null)	(null)		na_284	Ca2+	172.983	34.3997	-118.705	(null)	Decreasing		oc_041	Mg2+	1.98412	-36.4	147.23	Desalinization + Softening	Decreasing		na_070	Na+	6.3402	33.0279	-80.3915	Acidification	Stable		oc_043	K+	2.28643	-35.32	143.56	Alkalinization + Desalinization + Softening	Decreasing		na_036	SO42-	270.845	36.0153	-114.738	(null)	Stable		oc_026	Cl-
eu_008	TDS	722.187	40.82	0.52	(null)	Stable		na_108	Ca2+	199.182	37.9278	-99.3743	(null)	Stable		oc_045	Mg2+	3.22389	-35.94	144.46	Desalinization + Softening	Decreasing		na_238	Na+	5.43126	35.8567	-80.3869	Acidification	Increasing		oc_046	K+	2.23823	-34.17	142.08	Alkalinization + Desalinization + Softening	Stable		na_106	SO42-	277.569	37.9464	-97.775	(null)	Decreasing		af_006	Cl-
na_170	TDS	724.409	40.1203	-81.9996	(null)	Decreasing		na_184	Ca2+	214.068	37.3564	-103.9	(null)	Stable		sa_034	Mg2+	0.166277	-0.481667	-64.8297	Desalinization + Softening	Decreasing		oc_009	Na+	5.00801	-36.0333	146	Alkalinization	Stable		oc_048	K+	2.19212	-34.59	142.75	Alkalinization + Desalinization + Softening	Stable		na_113	SO42-	288.354	44.7586	-108.181	(null)	Decreasing		as_008	Cl-
na_277	TDS	728.057	37.4975	-121.082	(null)	(null)		na_117	Ca2+	439.464	43.3053	-103.562	(null)	(null)		na_270	Mg2+	6.15028	38.5866	-121.506	Desalinization + Softening	Stable		eu_022	Na+	5.22172	67.5833	52.1753	Alkalinization	Stable		na_265	K+	1.96196	36.9151	-78.7408	Alkalinization + Desalinization + Softening	Stable		na_114	SO42-	296.595	46.1471	-107.467	(null)	Stable		eu_036	Cl-
na_194	TDS	757.302	38.8639	-97.4834	(null)	Stable		na_248	Ca2+	517.296	32.8409	-104.324	(null)	Stable		as_060	Mg2+	8.97141	29.6197	106.6	Hardening	Stable		as_051	Na+	6.91161	66.52	66.6	Alkalinization	Stable		na_072	K+	1.19202	40.4915	-124.1	Desalinization	Decreasing		na_243	SO42-	298.905	25.8886	-97.5086	(null)	Stable		eu_006	Cl-
na_190	TDS	799.259	44.8586	-108.332	(null)	Decreasing		sa_003	Ca2+	10.6759	-14.4453	-67.5342	Acidification	Increasing		as_061	Mg2+	8.00839	28.8	104.417	Hardening	Stable		na_146	Na+	275.566	47.5903	-103.252	Alkalinization	Stable		oc_027	K+	1.00327	-36.13	146.95	Desalinization + Softening	Stable		na_021	SO42-	302.23	33.1028	-110.977	(null)	Decreasing		na_136	Cl-
oc_059	TDS	807.322	-36.64	142.97	(null)	Stable		sa_011	Ca2+	9.98029	-3.345	-60.553	Acidification	Stable		na_327	Mg2+	7.71269	61.9344	-162.881	Hardening	Increasing		na_128	Na+	196.334	46.8339	-100.975	Alkalinization	Stable		oc_031	K+	3.28859	-35.7	143.91	Desalinization + Softening	Stable		na_245	SO42-	308.981	27.7128	-105.187	(null)	Stable		na_319	Cl-
na_196	TDS	815.027	40.4122	-104.563	(null)	Stable		sa_006	Ca2+	4.85058	-4.89694	-60.0253	Acidification	Increasing		na_179	Mg2+	14.6387	41.0153	-96.1578	Hardening	Increasing		af_004	Na+	241	-33.2378	26.9903	Alkalinization	(null)		oc_041	K+	0.93032	-36.4	147.23	Desalinization + Softening	Stable		na_019	SO42-	312.853	38.7972	-109.195	(null)	Decreasing		na_023	Cl-
na_016	TDS	830.396	38.8105	-109.293	(null)	Decreasing		sa_004	Ca2+	1.38602	1.82139	-61.1236	Acidification	Stable		na_118	Mg2+	7.78643	36.7434	-84.156	Hardening	Increasing		oc_023	Na+	25.5685	-36.17	145.11	Alkalinization + Desalinization + Softening	Decreasing		oc_045	K+	1.9314	-35.94	144.46	Desalinization + Softening	Decreasing		na_013	SO42-	332.758	32.7187	-114.719	(null)	Decreasing		as_029	Cl-
na_041	TDS	835.311	32.7186	-114.718	(null)	Increasing		sa_012	Ca2+	1.15102	-4.28333	-55.9833	Acidification	Stable		na_112	Mg2+	39.7771	42.8375	-96.5619	Hardening	Increasing		oc_043	Na+	27.5546	-35.32	143.56	Alkalinization + Desalinization + Softening	Decreasing		sa_034	K+	0.653099	-0.481667	-64.8297	Desalinization + Softening	Stable		na_016	SO42-	336.132	38.8105	-109.293	(null)	Decreasing		na_184	Cl-
na_263	TDS	836.563	25.8764	-97.4542	(null)	Stable		sa_001	Ca2+	5.85945	-1.94694	-55.5108	Acidification	Stable		na_157	Mg2+	20.5092	38.629	-90.1798	Hardening	Increasing		oc_046	Na+	29.6135	-34.17	142.08	Alkalinization + Desalinization + Softening	Decreasing		na_270	K+	1.40779	38.5866	-121.506	Desalinization + Softening	Stable		na_017	SO42-	380.768	37.8083	-110.449	(null)	Stable		oc_035	Cl-
na_027	TDS	862.422	36.8722	-111.595	(null)	Stable		na_070	Ca2+	5.26329	33.0279	-80.3915	Acidification	Increasing		na_014	Mg2+	28.1565	31.2179	-98.5645	Hardening	Increasing		oc_048	Na+	21.4418	-34.59	142.75	Alkalinization + Desalinization + Softening	Decreasing		as_060	K+	1.745	29.6197	106.6	Hardening	(null)		na_190	SO42-	388.416	44.8586	-108.332	(null)	Decreasing		as_010	Cl-
na_017	TDS	874.496	37.8083	-110.449	(null)	Stable		na_238	Ca2+	4.02727	35.8567	-80.3869	Acidification	Increasing		na_224	Mg2+	7.63001	27.99	-97.8	Hardening	Increasing		na_265	Na+	5.18308	36.9151	-78.7408	Alkalinization + Desalinization + Softening	Decreasing		as_061	K+	2.14833	28.8	104.417	Hardening	(null)		na_030	SO42-	423.375	37.1628	-113.395	(null)	(null)		na_260	Cl-
oc_060	TDS	888.41	-36.9	142.64	(null)	Stable		oc_009	Ca2+	2.78276	-36.0333	146	Alkalinization	Stable		na_247	Mg2+	43.4604	34.9434	-104.699	Hardening	Increasing		na_072	Na+	6.76736	40.4915	-124.1	Desalinization	Stable		na_327	K+	1.26087	61.9344	-162.881	Hardening	Stable		na_027	SO42-	437.532	36.8722	-111.595	(null)	Decreasing		na_303	Cl-
na_013	TDS	891.131	32.7187	-114.719	(null)	Decreasing		eu_022	Ca2+	14.8668	67.5833	52.1753	Alkalinization	Stable		na_278	Mg2+	71.1818	33.2181	-117.36	Hardening	Increasing		oc_027	Na+	3.69285	-36.13	146.95	Desalinization + Softening	Stable		na_179	K+	9.42441	41.0153	-96.1578	Hardening	Stable		na_090	SO42-	500.29	43.1858	-97.6356	(null)	Stable		as_026	Cl-
na_011	TDS	907.208	32.7833	-114.737	(null)	(null)		eu_012	Ca2+	41.4723	45.1722	38.2208	Alkalinization	Decreasing		as_067	Mg2+	7.86901	31.7714	120.959	Hardening	(null)		oc_031	Na+	86.2936	-35.7	143.91	Desalinization + Softening	Decreasing		na_118	K+	2.74637	36.7434	-84.156	Hardening	Increasing		na_284	SO42-	738.666	34.3997	-118.705	(null)	Decreasing		oc_022	Cl-
oc_006	TDS	935.797	-37.63	142.33	(null)	(null)		as_051	Ca2+	19.0216	66.52	66.6	Alkalinization	Increasing		na_290	Mg2+	11.751	49.5586	-113.822	Hardening + Mineralization	Stable		oc_041	Na+	3.33317	-36.4	147.23	Desalinization + Softening	Decreasing		na_112	K+	7.30384	42.8375	-96.5619	Hardening	Decreasing		na_182	SO42-	748.041	46.4294	-105.31	(null)	Stable		af_005	Cl-
na_021	TDS	949.941	33.1028	-110.977	(null)	Decreasing		na_146	Ca2+	57.9686	47.5903	-103.252	Alkalinization	Decreasing		na_294	Mg2+	15.5845	50.0433	-110.722	Hardening + Mineralization	Increasing		oc_045	Na+	11.7106	-35.94	144.46	Desalinization + Softening	Decreasing		na_157	K+	4.9	38.629	-90.1798	Hardening	(null)		na_183	SO42-	786.344	44.65	-106.128	(null)	Decreasing		na_189	Cl-
oc_034	TDS	1011.28	-36.42	143.95	(null)	Stable		na_128	Ca2+	55.571	46.8339	-100.975	Alkalinization	Stable		na_286	Mg2+	12.9298	51.1831	-114.487	Hardening + Mineralization	Stable		sa_034	Na+	1.18921	-0.481667	-64.8297	Desalinization + Softening	Decreasing		na_014	K+	4.21146	31.2179	-98.5645	Hardening	Stable		na_108	SO42-	919.795	37.9278	-99.3743	(null)	Stable		as_007	Cl-
na_243	TDS	1043.45	25.8886	-97.5086	(null)	(null)		af_004	Ca2+	35.8534	-33.2378	26.9903	Alkalinization	(null)		na_287	Mg2+	14.4321	50.8306	-113.417	Hardening + Mineralization	Increasing		na_270	Na+	9.19927	38.5866	-121.506	Desalinization + Softening	Stable		na_224	K+	7.86444	27.99	-97.8	Hardening	Increasing		na_184	SO42-	1274.27	37.3564	-103.9	(null)	Stable		eu_016	Cl-
na_192	TDS	1055.98	38.7267	-98.2337	(null)	Stable		oc_023	Ca2+	5.16162	-36.17	145.11	Alkalinization + Desalinization + Softening	Decreasing		na_292	Mg2+	16.1306	52.2672	-113.864	Hardening + Mineralization	Increasing		as_060	Na+	11.0692	29.6197	106.6	Hardening	(null)		na_247	K+	2.19979	34.9434	-104.699	Hardening	Stable		na_117	SO42-	1406.57	43.3053	-103.562	(null)	(null)		na_245	Cl-
na_107	TDS	1059.07	36.1406	-96.0064	(null)	Decreasing		oc_043	Ca2+	6.2704	-35.32	143.56	Alkalinization + Desalinization + Softening	Decreasing		na_297	Mg2+	16.9305	52.3	-113.067	Hardening + Mineralization	(null)		as_061	Na+	11.7883	28.8	104.417	Hardening	(null)		na_278	K+	7.86865	33.2181	-117.36	Hardening	Increasing		na_248	SO42-	1661.79	32.8409	-104.324	(null)	Stable		as_021	Cl-
na_195	TDS	1075.08	38.9064	-97.1178	(null)	Stable		oc_046	Ca2+	7.01917	-34.17	142.08	Alkalinization + Desalinization + Softening	Decreasing		eu_028	Mg2+	9.33684	47.5706	8.33083	Hardening + Mineralization	Increasing		na_327	Na+	2.86908	61.9344	-162.881	Hardening	Stable		as_067	K+	2.99164	31.7714	120.959	Hardening	Stable		sa_003	SO42-	23.757	-14.4453	-67.5342	Acidification	Increasing		oc_018	Cl-
na_090	TDS	1076.42	43.1858	-97.6356	(null)	Stable		oc_048	Ca2+	6.18748	-34.59	142.75	Alkalinization + Desalinization + Softening	Stable		eu_034	Mg2+	6.99905	47.4839	8.19583	Hardening + Mineralization	Increasing		na_179	Na+	57.2095	41.0153	-96.1578	Hardening	Stable		na_290	K+	0.853253	49.5586	-113.822	Hardening + Mineralization	Stable		sa_011	SO42-	3.8652	-3.345	-60.553	Acidification	Decreasing		as_032	Cl-
na_316	TDS	1080.25	32.5517	-117.084	(null)	(null)		na_265	Ca2+	9.90993	36.9151	-78.7408	Alkalinization + Desalinization + Softening	Decreasing		eu_014	Mg2+	5.24461	47.4033	-0.915833	Hardening + Mineralization	Increasing		na_118	Na+	30.231	36.7434	-84.156	Hardening	Stable		na_294	K+	1.78659	50.0433	-110.722	Hardening + Mineralization	Increasing		sa_006	SO42-	6.02863	-4.89694	-60.0253	Acidification	Stable		na_119	Cl-
na_245	TDS	1171.69	27.7128	-105.187	(null)	(null)		na_072	Ca2+	26.7007	40.4915	-124.1	Desalinization	Stable		na_098	Mg2+	12.5269	61.7397	-121.219	Hardening + Mineralization	Stable		na_112	Na+	40.5213	42.8375	-96.5619	Hardening	Stable		na_286	K+	0.522913	51.1831	-114.487	Hardening + Mineralization	Stable		sa_004	SO42-	0.492805	1.82139	-61.1236	Acidification	Decreasing		na_031	Cl-
oc_004	TDS	1276.65	-37.92	141.28	(null)	Stable		oc_027	Ca2+	2.60682	-36.13	146.95	Desalinization + Softening	Stable		na_099	Mg2+	9.78544	67.4583	-133.7	Hardening + Mineralization	Increasing		na_157	Na+	10.2667	38.629	-90.1798	Hardening	(null)		na_287	K+	1.565	50.8306	-113.417	Hardening + Mineralization	Stable		sa_012	SO42-	0.24341	-4.28333	-55.9833	Acidification	Stable		na_015	Cl-
na_028	TDS	1323.08	33.6194	-110.921	(null)	Stable		oc_031	Ca2+	14.4227	-35.7	143.91	Desalinization + Softening	Decreasing		as_078	Mg2+	30.0129	40.2628	111.062	Hardening + Mineralization	Increasing		na_014	Na+	63.6511	31.2179	-98.5645	Hardening	Stable		na_292	K+	1.72516	52.2672	-113.864	Hardening + Mineralization	Stable		sa_001	SO42-	2.83966	-1.94694	-55.5108	Acidification	Stable		eu_043	Cl-
na_019	TDS	1332.12	38.7972	-109.195	(null)	Decreasing		oc_041	Ca2+	2.75427	-36.4	147.23	Desalinization + Softening	Decreasing		na_151	Mg2+	16.6267	41.7806	-90.2521	Hardening + Mineralization	Increasing		na_224	Na+	50.7485	27.99	-97.8	Hardening	Stable		na_297	K+	2.16766	52.3	-113.067	Hardening + Mineralization	(null)		na_070	SO42-	6.26027	33.0279	-80.3915	Acidification	Stable		as_018	Cl-
na_250	TDS	1391.56	34.4092	-106.853	(null)	(null)		oc_045	Ca2+	3.94741	-35.94	144.46	Desalinization + Softening	Decreasing		na_158	Mg2+	26.0347	41.2589	-95.9225	Hardening + Mineralization	Increasing		na_247	Na+	34.6504	34.9434	-104.699	Hardening	Increasing		eu_028	K+	1.62651	47.5706	8.33083	Hardening + Mineralization	Increasing		na_238	SO42-	4.46454	35.8567	-80.3869	Acidification	Increasing		as_027	Cl-
na_182	TDS	1463.2	46.4294	-105.31	(null)	Stable		sa_034	Ca2+	0.446459	-0.481667	-64.8297	Desalinization + Softening	Decreasing		na_138	Mg2+	8.3218	38.2017	-84.8816	Hardening + Mineralization	Increasing		na_278	Na+	199.986	33.2181	-117.36	Hardening	Stable		eu_034	K+	1.87818	47.4839	8.19583	Hardening + Mineralization	Increasing		oc_009	SO42-	1.57307	-36.0333	146	Alkalization	Stable		na_144	Cl-
na_030	TDS	1482.73	37.1628	-113.395	(null)	Stable		na_270	Ca2+	11.3413	38.5866	-121.506	Desalinization + Softening	Decreasing		na_153	Mg2+	16.0725	45.1266	-93.2969	Hardening + Mineralization	Increasing		as_067	Na+	8.61003	31.7714	120.959	Hardening	Stable		eu_014	K+	4.15304	47.4033	-0.915833	Hardening + Mineralization	Increasing		eu_022	SO42-	8.59229	67.5833	52.1753	Alkalization	Stable		oc_036	Cl-
eu_047	TDS	1484.93	53.0476	8.89109	(null)	Decreasing		as_060	Ca2+	38.7914	29.6197	106.6	Hardening	Increasing		na_154	Mg2+	15.2163	44.0555	-91.6376	Hardening + Mineralization	Increasing		na_290	Na+	4.96905	49.5586	-113.822	Hardening + Mineralization	Stable		na_098	K+	0.79975	61.7397	-121.219	Hardening + Mineralization	Stable		eu_012	SO42-	105.853	45.1722	38.2208	Alkalization	Stable		as_031	Cl-
na_284	TDS	1485.05	34.3997	-118.705	(null)	Decreasing		as_061	Ca2+	36.0383	28.8	104.417	Hardening	Increasing		na_156	Mg2+	20.7159	38.9512	-90.3712	Hardening + Mineralization	Increasing		na_294	Na+	16.0554	50.0433	-110.722	Hardening + Mineralization	Increasing		na_099	K+	0.986172	67.4583	-133.7	Hardening + Mineralization	Increasing		as_051	SO42-	2.21535	66.52	66.6	Alkalization	Decreasing		eu_015	Cl-
as_072	TDS	1491.7	36.0639	103.817	(null)	Stable		na_327	Ca2+	33.3374	61.9344	-162.881	Hardening	Stable		na_164	Mg2+	18.7258	40.6819	-95.8469	Hardening + Mineralization	Increasing		na_286	Na+	2.33154	51.1831	-114.487	Hardening + Mineralization	Stable		as_078	K+	11.1872	40.2628	111.062	Hardening + Mineralization	Increasing		na_146	SO42-	582.744	47.5903	-103.252	Alkalization	Stable		oc_066	Cl-
na_106	TDS	1548.68	37.9464	-97.775	(null)	Stable		na_179	Ca2+	56.9036	41.0153	-96.1578	Hardening	Stable		na_165	Mg2+	22.8126	39.7533	-94.8568	Hardening + Mineralization	Increasing		na_287	Na+	10.9858	50.8306	-113.417	Hardening + Mineralization	Increasing		na_151	K+	2.65364	41.7806	-90.2521	Hardening + Mineralization	Stable		na_128	SO42-	403.758	46.8339	-100.975	Alkalization	Stable		oc_044	Cl-
na_183	TDS	1661.15	44.65	-106.128	(null)	Decreasing		na_118	Ca2+	18.599	36.7434	-84.156	Hardening	Increasing		na_187	Mg2+	15.4401	40.0689	-98.3736	Hardening + Mineralization	Increasing		na_292	Na+	7.45697	52.2672	-113.864	Hardening + Mineralization	Increasing		na_158	K+	5.99063	41.2589	-95.9225	Hardening + Mineralization	Increasing		af_004	SO42-	135.505	-33.2378	26.9903	Alkalization	(null)		af_007	Cl-
na_108	TDS	1703.25	37.9278	-99.3743	(null)	Stable		na_112	Ca2+	92.3046	42.8375	-96.5619	Hardening	Stable		na_035	Mg2+	18.3855	40.5027	-108.033	Hardening + Mineralization	Increasing		na_297	Na+	13.1578	52.3	-113.067	Hardening + Mineralization	(null)		na_138	K+	2.37247	38.2017	-84.8816	Hardening + Mineralization	Increasing		oc_023	SO42-	7.14168	-36.17	145.11	Alkalization + Desalinization + Softening	Stable		na_012	Cl-
eu_049	TDS	1764.7	52.9667	9.13333	(null)	Stable		na_157	Ca2+	55.5474	38.629	-90.1798	Hardening	Stable		na_034	Mg2+	28.9002	40.065	-109.636	Hardening + Mineralization	Increasing		eu_028	Na+	6.07603	47.5706	8.33083	Hardening + Mineralization	Increasing		na_153	K+	2.5715	45.1266	-93.2969	Hardening + Mineralization	Stable		oc_043	SO42-	10.2576	-35.32	143.56	Alkalization + Desalinization + Softening	Decreasing		na_090	Cl-
oc_005	TDS	1862.54	-37.62	141.42	(null)	Stable		na_014	Ca2+	66.8908	31.2179	-98.5645	Hardening	Stable		eu_033	Mg2+	86.1815	51.9226	4.25457	Hardening + Salinization	Stable		eu_034	Na+	6.11335	47.4839	8.19583	Hardening + Mineralization	Increasing		na_154	K+	2.49819	44.0555	-91.6376	Hardening + Mineralization	Stable		oc_046	SO42-	8.91149	-34.17	142.08	Alkalization + Desalinization + Softening	Stable		af_003	Cl-
na_184	TDS	2066.59	37.3564	-103.9	(null)	Stable		na_224	Ca2+	57.3557	27.99	-97.8	Hardening	Stable		na_293	Mg2+	19.9031	50.9028	-110.297	Mineralization	Stable		eu_014	Na+	14.5096	47.4033	-0.915833	Hardening + Mineralization	Increasing		na_156	K+	3.31121	38.9512	-90.3712	Hardening + Mineralization	Stable		oc_048	SO42-	6.24209	-34.59	142.75	Alkalization + Desalinization + Softening	Stable		na_186	Cl-
na_249	TDS	2132.78	29.8028	-101.446	(null)	Decreasing		na_247	Ca2+	341.575	34.9434	-104.699	Hardening	Increasing		sa_015	Mg2+	4.73765	-10.6782	-73.8179	Mineralization	Stable		na_098	Na+	3.48038	61.7397	-121.219	Hardening + Mineralization	Increasing		na_164	K+	6.29856	40.6819	-95.8469	Hardening + Mineralization	Stable		na_265	SO42-	8.57196	36.9151	-78.7408	Alkalization + Desalinization + Softening	Decreasing		as_071	Cl-
na_117	TDS	2381.21	43.3053	-103.562	(null)	(null)		na_278	Ca2+	145.979	33.2181	-117.36	Hardening	Increasing		oc_002	Mg2+	13.3059	-33.7333	142.283	Mineralization	Stable		na_099	Na+	8.73882	67.4583	-133.7	Hardening + Mineralization	Stable		na_165	K+	6.24623	39.7533	-94.8568	Hardening + Mineralization	Stable		na_072	SO42-	14.2771	40.4915	-124.1	Desalinization	Stable		na_135	Cl-
oc_011	TDS	3364.82	-36.43	143.29	(null)	Stable		as_067	Ca2+	35.7191	31.7714	120.959	Hardening	Stable		eu_038	Mg2+	5.66072	46.3508	6.88611	Mineralization	Increasing		as_078	Na+	66.1892	40.2628	111.062	Hardening + Mineralization	Increasing		na_187	K+	12.33	40.0689	-98.3736	Hardening + Mineralization	Stable		oc_027	SO42-	0.868659	-36.13	146.95	Desalinization + Softening	Increasing		eu_011	Cl-
na_248	TDS	5012.85	32.8409	-104.324	(null)	Stable		na_290	Ca2+	41.4162	49.5586	-113.822	Hardening + Mineralization	Increasing		eu_039	Mg2+	6.31067	46.1628	5.97778	Mineralization	Increasing		na_151	Na+	8.51234	41.7806	-90.2521	Hardening + Mineralization	Increasing		na_035	K+	2.35639	40.5027	-108.033	Hardening + Mineralization	Decreasing		oc_031	SO42-	31.1594	-35.7	143.91	Desalinization + Softening	Decreasing		na_228	Cl-
sa_003	TDS	78.249	-14.4453	-67.5342	Acidification	Increasing		na_294	Ca2+	42.9324	50.0433	-110.722	Hardening + Mineralization	Increasing		na_129	Mg2+	27.2176	39.7034	-90.6454	Mineralization	Stable		na_158	Na+	60.8829	41.2589	-95.9225	Hardening + Mineralization	Stable		na_034	K+	2.24487	40.065	-109.636	Hardening + Mineralization	Stable		oc_041	SO42-	2.04834	-36.4	147.23	Desalinization + Softening	Decreasing		na_130	Cl-
sa_011	TDS	59.3001	-3.345	-60.553	Acidification	Stable		na_286	Ca2+	43.1708	51.1831	-114.487	Hardening + Mineralization	Stable		na_084	Mg2+	5.44976	42.7853	-73.7075	Mineralization	Increasing		na_138	Na+	16.9748	38.2017	-84.8816	Hardening + Mineralization	Increasing		eu_033	K+	26.9665	51.9226	4.25457	Hardening + Salinization	Stable		oc_045	SO42-	3.94159	-35.94	144.46	Desalinization + Softening	Stable		na_255	Cl-
sa_006	TDS	39.4035	-4.89694	-60.0253	Acidification	Stable		na_287	Ca2+	46.7618	50.8306	-113.417	Hardening + Mineralization	Increasing		na_229	Mg2+	4.71168	38.9559	-76.6937	Mineralization	Increasing		na_153	Na+	6.60976	45.1266	-93.2969	Hardening + Mineralization	Increasing		na_293	K+	3.37282	50.9028	-110.297	Mineralization	Increasing		sa_034	SO42-	0.237115	-0.481667	-64.8297	Desalinization + Softening	Decreasing		as_070	Cl-
sa_004	TDS	21.1337	1.82139	-61.1236	Acidification	Decreasing		na_292	Ca2+	51.9617	52.2672	-113.864	Hardening + Mineralization	Increasing		na_143	Mg2+	6.10535	38.6001	-84.2663	Mineralization	Increasing		na_154	Na+	8.80668	44.0555	-91.6376	Hardening + Mineralization	Stable		sa_015	K+	1.63329	-10.6782	-73.8179	Mineralization	Stable		na_270	SO42-	8.34621	38.5866	-121.506	Desalinization + Softening	Decreasing		sa_037	Cl-
sa_012	TDS	12.5939	-4.28333	-55.9833	Acidification	Decreasing		na_297	Ca2+	51.9299	52.3	-113.067	Hardening + Mineralization	(null)		na_109	Mg2+	9.53402	30.9825	-91.7983	Mineralization	Stable		na_156	Na+	17.422	38.9512	-90.3712	Hardening + Mineralization	Increasing		oc_002	K+	9.89055	-33.7333	142.283	Mineralization	Increasing		as_060	SO42-	28.4735	29.6197	106.6	Hardening	Increasing		na_036	Cl-
sa_001	TDS	37.7976	-1.94694	-55.5108	Acidification	Stable		eu_028	Ca2+	50.3287	47.5706	8.33083	Hardening + Mineralization	Stable		na_171	Mg2+	92.1437	46.9947	-107.889	Salinization	Stable		na_164	Na+	56.5299	40.6819	-95.8469	Hardening + Mineralization	Increasing		eu_038	K+	1.37435	46.3508	6.88611	Mineralization	Increasing		as_061	SO42-	22.2405	28.8	104.417	Hardening	Increasing		na_275	Cl-
na_070	TDS	49.8383	33.0279	-80.3915	Acidification	Increasing		eu_034	Ca2+	62.226	47.4839	8.19583	Hardening + Mineralization	Stable		oc_053	Mg2+	1.64963	-36.53	146.66	Softening	Decreasing		na_165	Na+	58.0271	39.7533	-94.8568	Hardening + Mineralization	Stable		eu_039	K+	1.5584	46.1628	5.97778	Mineralization	Increasing		na_327	SO42-	12.1835	61.9344	-162.881	Hardening	Stable		na_276	Cl-
na_238	TDS	48.552	35.8567	-80.3869	Acidification	Increasing		eu_014	Ca2+	46.32	47.4033	-0.915833	Hardening + Mineralization	Stable		oc_073	Mg2+	3.99801	-37.7333	145.217	Softening	Decreasing		na_187	Na+	27.9582	40.0689	-98.3736	Hardening + Mineralization	Increasing		na_129	K+	3.7292	39.7034	-90.6454	Mineralization	Increasing		na_179	SO42-	83.2456	41.0153	-96.1578	Hardening	Stable		na_108	Cl-
oc_009	TDS	44.798	-36.0333	146	Alkalinization	Stable		na_098	Ca2+	45.5571	61.7397	-121.219	Hardening + Mineralization	Stable		sa_009	Mg2+	1.21139	-7.25194	-64.7997	Softening	Stable		na_035	Na+	35.5741	40.5027	-108.033	Hardening + Mineralization	Stable		na_084	K+	1.37143	42.7853	-73.7075	Mineralization	Stable		na_118	SO42-	61.1429	36.7434	-84.156	Hardening	Stable		na_185	Cl-
eu_022	TDS	95.592	67.5833	52.1753	Alkalinization	Stable		na_099	Ca2+	37.1691	67.4583	-133.7	Hardening + Mineralization	Increasing		na_089	Mg2+	0.928891	49.2406	-57.3622	Softening	Decreasing		na_034	Na+	72.6236	40.065	-109.636	Hardening + Mineralization	Stable		na_229	K+	4.34783	38.9559	-76.6937	Mineralization	Increasing		na_112	SO42-	190.469	42.8375	-96.5619	Hardening	Stable		na_281	Cl-
as_051	TDS	91.4643	66.52	66.6	Alkalinization	Stable		as_078	Ca2+	51.9174	40.2628	111.062	Hardening + Mineralization	Stable		as_005	Mg2+	2.59242	33.3156	130.496	Softening	Stable		eu_033	Na+	718.297	51.9226	4.25457	Hardening + Salinization	Stable		na_143	K+	2.89763	38.6001	-84.2663	Mineralization	Increasing		na_157	SO42-	37.3333	38.629	-90.1798	Hardening	(null)		af_008	Cl-
na_146	TDS	1144.85	47.5903	-103.252	Alkalinization	Stable		na_151	Ca2+	40.4687	41.7806	-90.2521	Hardening + Mineralization	Increasing		na_101	Mg2+	3.66521	40.9098	-124.061	Softening	Decreasing		na_293	Na+	32.5636	50.9028	-110.297	Mineralization	Increasing		na_109	K+	2.98203	30.9825	-91.7983	Mineralization	Stable		na_014	SO42-	74.8645	31.2179	-98.5645	Hardening	Stable		as_017	Cl-
na_128	TDS	914.866	46.8339	-100.975	Alkalinization	Stable		na_158	Ca2+	66.9848	41.2589	-95.9225	Hardening + Mineralization	Increasing		af_014	Mg2+	8.86564	-29.1405	31.3919	Softening	Decreasing		sa_015	Na+	10.3122	-10.6782	-73.8179	Mineralization	Stable		na_171	K+	5.70729	46.9947	-107.889	Salinization	Stable		na_224	SO42-	40.6266	27.99	-97.8	Hardening	Increasing		na_182	Cl-
af_004	TDS	1002.06	-33.2378	26.9903	Alkalinization	(null)		na_138	Ca2+	35.6868	38.2017	-84.8816	Hardening + Mineralization	Increasing										oc_002	Na+	53.2455	-33.7333	142.283	Mineralization	Stable		oc_053	K+	0.758066	-36.53	146.66	Softening	Stable		na_247	SO42-	1113.91	34.9434	-104.699	Hardening	Stable		na_018	Cl-
oc_023	TDS	120.485	-36.17	145.11	Alkalinization + Desalinization + Softening	Stable		na_153	Ca2+	42.6793	45.1266	-93.2969	Hardening + Mineralization	Stable										eu_038	Na+	5.99311	46.3508	6.88611	Mineralization	Increasing		oc_073	K+	1.92737	-37.7333	145.217	Softening	Stable		na_278	SO42-	404.328	33.2181	-117.36	Hardening	Stable		oc_014	Cl-
oc_043	TDS	132.414	-35.32	143.56	Alkalinization + Desalinization + Softening	Decreasing		na_154	Ca2+	41.0432	44.0555	-91.6376	Hardening + Mineralization	Increasing										eu_039	Na+	5.30902	46.1628	5.97778	Mineralization	Increasing		sa_009	K+	1.23082	-7.25194	-64.7997	Softening	Decreasing		as_067	SO42-	33.2109	31.7714	120.959	Hardening	Stable		na_134	Cl-
oc_046	TDS	125.94	-34.17	142.08	Alkalinization + Desalinization + Softening	Stable		na_156	Ca2+	50.9244	38.9512	-90.3712	Hardening + Mineralization	Increasing										na_129	Na+	38.2759	39.7034	-90.6454	Mineralization	Increasing		na_089	K+	0.348324	49.2406	-57.3622	Softening	Stable		na_290	SO42-	25.1128	49.5586	-113.822	Hardening + Mineralization	Stable		eu_044	Cl-
oc_048	TDS	101.393	-34.59	142.75	Alkalinization + Desalinization + Softening	Stable		na_164	Ca2+	60.8736	40.6819	-95.8469	Hardening + Mineralization	Stable										na_084	Na+	10.3023	42.7853	-73.7075	Mineralization	Increasing		as_005	K+	2.86396	33.3156	130.496	Softening	Stable		na_294	SO42-	55.3938	50.0433	-110.722	Hardening + Mineralization	Increasing		oc_030	Cl-
na_265	TDS	71.3808	36.9151	-78.7408	Alkalinization + Desalinization + Softening	Decreasing		na_165	Ca2+	65.2966	39.7533	-94.8568	Hardening + Mineralization	Increasing										na_229	Na+	26.8922	38.9559	-76.6937	Mineralization	Increasing		na_101	K+	0.983423	40.9098	-124.061	Softening	Stable		na_286	SO42-	36.77	51.1831	-114.487	Hardening + Mineralization	Stable		as_024	Cl-
na_072	TDS	129.377	40.4915	-124.1	Desalinization	Stable		na_187	Ca2+	73.7765	40.0689	-98.3736	Hardening + Mineralization	Increasing										na_143	Na+	8.77986	38.6001	-84.2663	Mineralization	Increasing		af_014	K+	1.95163	-29.1405	31.3919	Softening	Stable		na_287	SO42-	45.8944	50.8306	-113.417	Hardening + Mineralization	Increasing		na_017	Cl-
oc_027	TDS	33.58	-36.13	146.95	Desalinization + Softening	Stable		na_035	Ca2+	37.4562	40.5027	-108.033	Hardening + Mineralization	Stable										na_109	Na+	21.2571	30.9825	-91.7983	Mineralization	Stable										na_292	SO42-	34.7033	52.2672	-113.864	Hardening + Mineralization	Increasing		as_077	Cl-
oc_031	TDS	357.358	-35.7	143.91	Desalinization + Softening	Decreasing		na_034	Ca2+	65.4951	40.065	-109.636	Hardening + Mineralization	Stable										na_171	Na+	297.186	46.9947	-107.889	Salinization	Increasing										na_297	SO42-	43.7578	52.3	-113.067	Hardening + Mineralization	(null)		na_284	Cl-
oc_041	TDS	36.3072	-36.4	147.23	Desalinization + Softening	Decreasing		eu_033	Ca2+	93.5468	51.9226	4.25457	Hardening + Salinization	Stable										oc_053	Na+	3.62792	-36.53	146.66	Softening	Stable										eu_028	SO42-	29.973	47.5706	8.33083	Hardening + Mineralization	Stable		na_006	Cl-
oc_045	TDS	70.9804	-35.94	144.46	Desalinization + Softening	Decreasing		na_293	Ca2+	54.2031	50.9028	-110.297	Mineralization	Stable										oc_073	Na+	19.1604	-37.7333	145.217	Softening	Stable										eu_034	SO42-	26.0422	47.4839	8.19583	Hardening + Mineralization	Stable		na_117	Cl-
sa_034	TDS	18.031	-0.481667	-64.8297	Desalinization + Softening	Stable		sa_015	Ca2+	30.3242	-10.6782	-73.8179	Mineralization	Stable										sa_009	Na+	1.84958	-7.25194	-64.7997	Softening	Increasing										eu_014	SO42-	21.9986	47.4033	-0.915833	Hardening + Mineralization	Stable		eu_035	Cl-
na_270	TDS	100.208	38.5866	-121.506	Desalinization + Softening	Decreasing		oc_002	Ca2+	25.5024	-33.7333	142.283	Mineralization	Stable										na_089	Na+	2.73359	49.2406	-57.3622	Softening	Stable										na_098	SO42-	42.3362	61.7397	-121.219	Hardening + Mineralization	Increasing		eu_020	Cl-
as_060	TDS	232.97	29.6197	106.6	Hardening	Increasing		eu_038	Ca2+	41.5869	46.3508	6.88611	Mineralization	Stable										as_005	Na+	9.47107	33.3156	130.496	Softening	Stable										na_099	SO42-	36.9224	67.4583	-133.7	Hardening + Mineralization	Increasing		na_280	Cl-
as_061	TDS	225.621	28.8	104.417	Hardening	Increasing		eu_039	Ca2+	47.7508	46.1628	5.97778	Mineralization	Decreasing										na_101	Na+	4.26237	40.9098	-124.061	Softening	Stable										as_078	SO42-	99.797	40.2628	111.062	Hardening + Mineralization	Increasing		as_054	Cl-
na_327	TDS	138.643	61.9344	-162.881	Hardening	Stable		na_129	Ca2+	64.6046	39.7034	-90.6454	Mineralization	Stable										af_014	Na+	18.1295	-29.1405	31.3919	Softening	Decreasing										na_151	SO42-	28.1791	41.7806	-90.2521	Hardening + Mineralization	Stable		na_016	Cl-
na_179	TDS	432.616	41.0153	-96.1578	Hardening	Stable		na_084	Ca2+	31.976	42.7853	-73.7075	Mineralization	Stable																										na_158	SO42-	204.633	41.2589	-95.9225	Hardening + Mineralization	Increasing		na_283	Cl-
na_118	TDS	159.215	36.7434	-84.156	Hardening	Increasing		na_229	Ca2+	19.3932	38.9559	-76.6937	Mineralization	Increasing																										na_138	SO42-	31.0774	38.2017	-84.8816	Hardening + Mineralization	Increasing		na_169	Cl-
na_112	TDS	597.985	42.8375	-96.5619	Hardening	Stable		na_143	Ca2+	33.4189	38.6001	-84.2663	Mineralization	Stable																										na_153	SO42-	17.7581	45.1266	-93.2969	Hardening + Mineralization	Decreasing		eu_031	Cl-
na_157	TDS	242.667	38.629	-90.1798	Hardening	(null)		na_109	Ca2+	32.8586	30.9825	-91.7983	Mineralization	Increasing																										na_154	SO42-	30.6803	44.0555	-91.6376	Hardening + Mineralization	Stable		oc_017	Cl-
na_014	TDS	483.685	31.2179	-98.5645	Hardening	Stable		na_171	Ca2+	120.337	46.9947	-107.889	Salinization	Stable																										na_156	SO42-	34.9079	38.9512	-90.3712	Hardening + Mineralization	Decreasing		eu_030	Cl-
na_224	TDS	341.453	27.99	-97.8	Hardening	Stable		oc_053	Ca2+	1.70985	-36.53	146.66	Softening	Stable																										na_164	SO42-	164.034	40.6819	-95.8469	Hardening + Mineralization	Stable		oc_015	Cl-
na_247	TDS	1456.33	34.9434	-104.699	Hardening	Increasing		oc_073	Ca2+	4.75343	-37.7333	145.217	Softening	Stable																										na_165	SO42-	171.328	39.7533	-94.8568	Hardening + Mineralization	Stable		oc_033	Cl-
na_278	TDS	1390.4	33.2181	-117.36	Hardening	Stable		sa_009	Ca2+	6.32132	-7.25194	-64.7997	Softening	Decreasing																										na_187	SO42-	74.2694	40.0689	-98.3736	Hardening + Mineralization	Increasing		eu_046	Cl-
as_067	TDS	230.737	31.7714	120.959	Hardening	Stable		na_089	Ca2+	3.51878	49.2406	-57.3622	Softening	Stable																										na_035	SO42-	96.0613	40.5027	-108.033	Hardening + Mineralization	Increasing		eu_008	Cl-
na_290	TDS	167.4	49.5586	-113.822	Hardening + Mineralization	Increasing		as_005	Ca2+	10.6339	33.3156	130.496	Softening	Decreasing																										na_034	SO42-	206.67	40.065	-109.636	Hardening + Mineralization	Increasing		eu_007	Cl-
na_294	TDS	230.075	50.0433	-110.722	Hardening + Mineralization	Increasing		na_101	Ca2+	22.3832	40.9098	-124.061	Softening	Decreasing																										na_293	SO42-	77.3384	50.9028	-110.297	Mineralization	Stable		eu_032	Cl-
na_286	TDS	175.121	51.1831	-114.487	Hardening + Mineralization	Stable		af_014	Ca2+	18.029	-29.1405	31.3919	Softening	Stable																										sa_015	SO42-	31.6362	-10.6782	-73.8179	Mineralization	Stable		na_020	Cl-
na_287	TDS	216.86	50.8306	-113.417	Hardening + Mineralization	Increasing																																		oc_002	SO42-	16.0061	-33.7333	142.283	Mineralization	Stable		af_001	Cl-
na_292	TDS	220.487	52.2672	-113.864	Hardening + Mineralization	Increasing																																		eu_038	SO42-	53.4478	46.3508	6.88611	Mineralization	Stable		eu_009	Cl-
na_297	TDS	242.588	52.3	-113.067	Hardening + Mineralization	(null)																																		eu_039	SO42-	45.38	46.1628	5.97778	Mineralization	Stable		na_013	Cl-
eu_028	TDS	236.973	47.5706	8.33083	Hardening + Mineralization	Increasing																																		na_129	SO42-	68.3131	39.7034	-90.6454	Mineralization	Decreasing		na_011	Cl-
eu_034	TDS	263.703	47.4839	8.19583	Hardening + Mineralization	Increasing																																		na_084	SO42-	21.5195	42.7853	-73.7075	Mineralization	Decreasing		as_033	Cl-
na_098	TDS	182.428	61.7397	-121.219	Hardening + Mineralization	Stable																																		na_229	SO42-	17.493	38.9559	-76.6937	Mineralization	Decreasing		as_037	Cl-
na_099	TDS	179.321	67.4583	-133.7	Hardening + Mineralization	Stable																																		na_143	SO42-	21.594	38.6001	-84.2663	Mineralization	Increasing		na_193	Cl-
as_078	TDS	564.485	40.2628	111.062	Hardening + Mineralization	Increasing																																		na_109	SO42-	40.6693	30.9825	-91.7983	Mineralization	Increasing		na_263	Cl-
na_151	TDS	209.731	41.7806	-90.2521	Hardening + Mineralization	Increasing																																		na_171	SO42-	1013.89	46.9947	-107.889	Salinization	Increasing		na_183	Cl-
na_158	TDS	516.158	41.2589	-95.9225	Hardening + Mineralization	Increasing																																		oc_053	SO42-	1.13247	-36.53	146.66	Softening	Stable		as_009	Cl-
na_138	TDS	150.027	38.2017	-84.8816	Hardening + Mineralization	Increasing																																		oc_073	SO42-	4.80617	-37.7333	145.217	Softening	Decreasing		na_021	Cl-
na_153	TDS	210.191	45.1266	-93.2969	Hardening + Mineralization	Increasing																																		sa_009	SO42-	2.5198	-7.25194	-64.7997	Softening	Stable		na_194	Cl-
na_154	TDS	214.838	44.0555	-91.6376	Hardening + Mineralization	Increasing																																		na_089	SO42-	3.75426	49.2406	-57.3622	Softening	Stable		na_170	Cl-
na_156	TDS	279.859	38.9512	-90.3712	Hardening + Mineralization	Stable																																		as_005	SO42-	12.6688	33.3156	130.496	Softening	Decreasing		na_051	Cl-
na_164	TDS	445.667	40.6819	-95.8469	Hardening + Mineralization	Stable																																		na_101	SO42-	8.7325	40.9098	-124.061	Softening	Stable		na_243	Cl-
na_165	TDS	472.134	39.7533	-94.8568	Hardening + Mineralization	Increasing																																		af_014	SO42-	17.3303	-29.1405	31.3919	Softening	Decreasing		oc_013	Cl-
na_187	TDS	375.13	40.0689	-98.3736	Hardening + Mineralization	Increasing																																										as_028	Cl-
na_035	TDS	290.807	40.5027	-108.033	Hardening + Mineralization	Increasing																																										oc_032	Cl-
na_034	TDS	533.814	40.065	-109.636	Hardening + Mineralization	Increasing																																										sa_016	Cl-
na_293	TDS	318.971	50.9028	-110.297	Mineralization	Increasing																																										oc_016	Cl-
sa_015	TDS	175.575	-10.6782	-73.8179	Mineralization	Stable																																										as_034	Cl-
oc_002	TDS	365.547	-33.7333	142.283	Mineralization	Stable																																										na_195	Cl-
eu_038	TDS	188.005	46.3508	6.88611	Mineralization	Increasing																																										na_192	Cl-
eu_039	TDS	211.483	46.1628	5.97778	Mineralization	Increasing																																										na_030	Cl-
na_129	TDS	395.333	39.7034	-90.6454	Mineralization	Increasing																																										na_316	Cl-
na_084	TDS	150.687	42.7853	-73.7075	Mineralization	Increasing																																										oc_059	Cl-
na_229	TDS	164.341	38.9559	-76.6937	Mineralization	Increasing																																										oc_060	Cl-
na_143	TDS	142.243	38.6001	-84.2663	Mineralization	Increasing																																										oc_034	Cl-
na_109	TDS	196.495	30.9825	-91.7983	Mineralization	Increasing																																										na_107	Cl-
na_171	TDS	1807.61	46.9947	-107.889	Salinization	Increasing																																										oc_006	Cl-
oc_053	TDS	30.831	-36.53	146.66	Softening	Stable																																										eu_047	Cl-
oc_073	TDS	87.384	-37.7333	145.217	Softening	Stable																																										na_019	Cl-
sa_009	TDS	38.36	-7.25194	-64.7997	Softening	Stable																																										na_106	Cl-
na_089	TDS	24.7601	49.2406	-57.3622	Softening	Decreasing																																										oc_004	Cl-
na_101	TDS	92.7598	40.9098	-124.061	Softening	Decreasing																																										eu_049	Cl-
af_014	TDS	168.021	-29.1405	31.3919	Softening	Decreasing																																										oc_005	Cl-
																																																na_248	Cl-
																																																oc_011	Cl-
																																																eu_048	Cl-
[truncated: 19 more columns]

[truncated: 5 more sheets: Supplementary Fig. 6, Supplementary Fig. 7, Supplementary Fig. 8, Supplementary Fig. 9, Supplementary Fig. 10]
